# Supplementary material for: Postnatal DNA demethylation and its role in tissue maturation
Source: Nat Commun. 2018 May 23;9:2040. doi: 10.1038/s41467-018-04456-6 (PMC5966414; doi:10.1038/s41467-018-04456-6)
Supplement: Supplementary file 3 — Supplementary Data 1 [file 41467_2018_4456_MOESM3_ESM.xlsx]

## Sheet: 52000_WGBS_DEMETHYLATION_TILES 
PeakID (cmd=annotatePeaks.pl 52000_WGBS_DEMETHYLATION_TILES.txt mm9 -cpu 8)	Chr	Start	End	Annotation	Detailed Annotation	Distance to TSS	Nearest PromoterID	Entrez ID	Nearest Refseq	Nearest Ensembl	Gene Name	Gene Description	Gene Type
1	chr1	3413202	3413400	intron (NM_001011874, intron 1 of 2)	RLTR13D4|LTR|ERVK	248278	NM_001011874	497097	NM_001011874	ENSMUSG00000051951	Xkr4	X Kell blood group precursor related family member 4	protein-coding
2	chr1	3413402	3413600	intron (NM_001011874, intron 1 of 2)	RLTR13D4|LTR|ERVK	248078	NM_001011874	497097	NM_001011874	ENSMUSG00000051951	Xkr4	X Kell blood group precursor related family member 4	protein-coding
3	chr1	3467802	3468000	intron (NM_001011874, intron 1 of 2)	intron (NM_001011874, intron 1 of 2)	193678	NM_001011874	497097	NM_001011874	ENSMUSG00000051951	Xkr4	X Kell blood group precursor related family member 4	protein-coding
4	chr1	3576002	3576200	intron (NM_001011874, intron 1 of 2)	intron (NM_001011874, intron 1 of 2)	85478	NM_001011874	497097	NM_001011874	ENSMUSG00000051951	Xkr4	X Kell blood group precursor related family member 4	protein-coding
5	chr1	3595602	3595800	intron (NM_001011874, intron 1 of 2)	MER44C|DNA|MER2_type	65878	NM_001011874	497097	NM_001011874	ENSMUSG00000051951	Xkr4	X Kell blood group precursor related family member 4	protein-coding
6	chr1	3596002	3596200	intron (NM_001011874, intron 1 of 2)	MER44C|DNA|MER2_type	65478	NM_001011874	497097	NM_001011874	ENSMUSG00000051951	Xkr4	X Kell blood group precursor related family member 4	protein-coding
7	chr1	4369802	4370000	intron (NM_001195662, intron 1 of 3)	Lx|LINE|L1	-19506	NM_011283	19888	NM_011283	ENSMUSG00000025900	Rp1	retinitis pigmentosa 1 (human)	protein-coding
8	chr1	4445802	4446000	Intergenic	ID2|SINE|ID	41534	NM_001289466	20671	NM_011441	ENSMUSG00000025902	Sox17	SRY (sex determining region Y)-box 17	protein-coding
9	chr1	4560802	4561000	Intergenic	Intergenic	-73466	NM_011441	20671	NM_011441	ENSMUSG00000025902	Sox17	SRY (sex determining region Y)-box 17	protein-coding
10	chr1	4561002	4561200	Intergenic	Intergenic	-73666	NM_011441	20671	NM_011441	ENSMUSG00000025902	Sox17	SRY (sex determining region Y)-box 17	protein-coding
11	chr1	4588002	4588200	Intergenic	Intergenic	-100666	NM_011441	20671	NM_011441	ENSMUSG00000025902	Sox17	SRY (sex determining region Y)-box 17	protein-coding
12	chr1	4632002	4632200	Intergenic	Intergenic	143706	NR_033530	27395	NM_025300	ENSMUSG00000033845	Mrpl15	mitochondrial ribosomal protein L15	protein-coding
13	chr1	4644402	4644600	Intergenic	Intergenic	131306	NR_033530	27395	NM_025300	ENSMUSG00000033845	Mrpl15	mitochondrial ribosomal protein L15	protein-coding
14	chr1	4645802	4646000	Intergenic	Intergenic	129906	NR_033530	27395	NM_025300	ENSMUSG00000033845	Mrpl15	mitochondrial ribosomal protein L15	protein-coding
15	chr1	4651602	4651800	Intergenic	Intergenic	124106	NR_033530	27395	NM_025300	ENSMUSG00000033845	Mrpl15	mitochondrial ribosomal protein L15	protein-coding
16	chr1	4652202	4652400	Intergenic	Charlie1a|DNA|MER1_type	123506	NR_033530	27395	NM_025300	ENSMUSG00000033845	Mrpl15	mitochondrial ribosomal protein L15	protein-coding
17	chr1	4664002	4664200	Intergenic	L1MC3|LINE|L1	111706	NR_033530	27395	NM_025300	ENSMUSG00000033845	Mrpl15	mitochondrial ribosomal protein L15	protein-coding
18	chr1	4666602	4666800	Intergenic	L1MC3|LINE|L1	109106	NR_033530	27395	NM_025300	ENSMUSG00000033845	Mrpl15	mitochondrial ribosomal protein L15	protein-coding
19	chr1	4750402	4750600	Intergenic	Intergenic	25306	NR_033530	27395	NM_025300	ENSMUSG00000033845	Mrpl15	mitochondrial ribosomal protein L15	protein-coding
20	chr1	4759402	4759600	Intergenic	Intergenic	16306	NR_033530	27395	NM_025300	ENSMUSG00000033845	Mrpl15	mitochondrial ribosomal protein L15	protein-coding
21	chr1	4760402	4760600	Intergenic	Intergenic	15306	NR_033530	27395	NM_025300	ENSMUSG00000033845	Mrpl15	mitochondrial ribosomal protein L15	protein-coding
22	chr1	4791202	4791400	Intergenic	Intergenic	-6673	NM_008866	18777	NM_008866	ENSMUSG00000025903	Lypla1	lysophospholipase 1	protein-coding
23	chr1	4812402	4812600	intron (NM_008866, intron 2 of 8)	L1MB8|LINE|L1	14527	NM_008866	18777	NM_008866	ENSMUSG00000025903	Lypla1	lysophospholipase 1	protein-coding
24	chr1	4812602	4812800	intron (NM_008866, intron 2 of 8)	intron (NM_008866, intron 2 of 8)	14727	NM_008866	18777	NM_008866	ENSMUSG00000025903	Lypla1	lysophospholipase 1	protein-coding
25	chr1	4820002	4820200	intron (NM_008866, intron 3 of 8)	intron (NM_008866, intron 3 of 8)	22127	NM_008866	18777	NM_008866	ENSMUSG00000025903	Lypla1	lysophospholipase 1	protein-coding
26	chr1	4833202	4833400	intron (NM_008866, intron 8 of 8)	B4A|SINE|B4	-14474	NM_001159750	21399	NM_011541	ENSMUSG00000033813	Tcea1	transcription elongation factor A (SII) 1	protein-coding
27	chr1	4849202	4849400	intron (NM_001159751, intron 1 of 9)	intron (NM_001159751, intron 1 of 9)	892	NM_001159751	21399	NM_011541	ENSMUSG00000033813	Tcea1	transcription elongation factor A (SII) 1	protein-coding
28	chr1	4856402	4856600	intron (NM_001159751, intron 1 of 9)	intron (NM_001159751, intron 1 of 9)	8092	NM_001159751	21399	NM_011541	ENSMUSG00000033813	Tcea1	transcription elongation factor A (SII) 1	protein-coding
29	chr1	4856602	4856800	intron (NM_001159751, intron 1 of 9)	intron (NM_001159751, intron 1 of 9)	8292	NM_001159751	21399	NM_011541	ENSMUSG00000033813	Tcea1	transcription elongation factor A (SII) 1	protein-coding
30	chr1	4867802	4868000	intron (NM_001159751, intron 2 of 9)	intron (NM_001159751, intron 2 of 9)	19492	NM_001159751	21399	NM_011541	ENSMUSG00000033813	Tcea1	transcription elongation factor A (SII) 1	protein-coding
31	chr1	4868002	4868200	intron (NM_001159751, intron 2 of 9)	intron (NM_001159751, intron 2 of 9)	19692	NM_001159751	21399	NM_011541	ENSMUSG00000033813	Tcea1	transcription elongation factor A (SII) 1	protein-coding
32	chr1	4868202	4868400	intron (NM_001159751, intron 3 of 9)	intron (NM_001159751, intron 3 of 9)	19892	NM_001159751	21399	NM_011541	ENSMUSG00000033813	Tcea1	transcription elongation factor A (SII) 1	protein-coding
33	chr1	5062602	5062800	Intergenic	Intergenic	-2335	NM_001177795	58175	NM_021374	ENSMUSG00000002459	Rgs20	regulator of G-protein signaling 20	protein-coding
34	chr1	5123002	5123200	intron (NM_133826, intron 9 of 13)	intron (NM_133826, intron 9 of 13)	49934	NM_133826	108664	NM_133826	ENSMUSG00000033793	Atp6v1h	ATPase, H+ transporting, lysosomal V1 subunit H	protein-coding
35	chr1	5265002	5265200	Intergenic	RLTR21|LTR|ERVK	191934	NM_133826	108664	NM_133826	ENSMUSG00000033793	Atp6v1h	ATPase, H+ transporting, lysosomal V1 subunit H	protein-coding
36	chr1	5265602	5265800	Intergenic	Intergenic	192534	NM_133826	108664	NM_133826	ENSMUSG00000033793	Atp6v1h	ATPase, H+ transporting, lysosomal V1 subunit H	protein-coding
37	chr1	5301802	5302000	Intergenic	Intergenic	228734	NM_133826	108664	NM_133826	ENSMUSG00000033793	Atp6v1h	ATPase, H+ transporting, lysosomal V1 subunit H	protein-coding
38	chr1	5302002	5302200	Intergenic	Intergenic	228934	NM_133826	108664	NM_133826	ENSMUSG00000033793	Atp6v1h	ATPase, H+ transporting, lysosomal V1 subunit H	protein-coding
39	chr1	6067002	6067200	Intergenic	Intergenic	-137642	NM_009826	12421	NM_009826	ENSMUSG00000025907	Rb1cc1	RB1-inducible coiled-coil 1	protein-coding
40	chr1	6235002	6235200	intron (NM_009826, intron 9 of 23)	intron (NM_009826, intron 9 of 23)	30358	NM_009826	12421	NM_009826	ENSMUSG00000025907	Rb1cc1	RB1-inducible coiled-coil 1	protein-coding
41	chr1	6564202	6564400	intron (NM_001244693, intron 2 of 22)	intron (NM_001244693, intron 2 of 22)	86989	NM_001244692	240690	NM_173868	ENSMUSG00000033740	St18	suppression of tumorigenicity 18	protein-coding
42	chr1	7094202	7094400	intron (NM_183028, intron 1 of 5)	B3|SINE|B2	15300	NM_183028	319263	NM_183028	ENSMUSG00000051285	Pcmtd1	protein-L-isoaspartate (D-aspartate) O-methyltransferase domain containing 1	protein-coding
43	chr1	7100402	7100600	intron (NM_183028, intron 1 of 5)	ID_B1|SINE|B4	21500	NM_183028	319263	NM_183028	ENSMUSG00000051285	Pcmtd1	protein-L-isoaspartate (D-aspartate) O-methyltransferase domain containing 1	protein-coding
44	chr1	7110202	7110400	5' UTR (NM_183028, exon 2 of 6)	5' UTR (NM_183028, exon 2 of 6)	31300	NM_183028	319263	NM_183028	ENSMUSG00000051285	Pcmtd1	protein-L-isoaspartate (D-aspartate) O-methyltransferase domain containing 1	protein-coding
45	chr1	7111802	7112000	intron (NM_183028, intron 2 of 5)	RLTR45-int|LTR|ERVK	32900	NM_183028	319263	NM_183028	ENSMUSG00000051285	Pcmtd1	protein-L-isoaspartate (D-aspartate) O-methyltransferase domain containing 1	protein-coding
46	chr1	7112002	7112200	intron (NM_183028, intron 2 of 5)	intron (NM_183028, intron 2 of 5)	33100	NM_183028	319263	NM_183028	ENSMUSG00000051285	Pcmtd1	protein-L-isoaspartate (D-aspartate) O-methyltransferase domain containing 1	protein-coding
47	chr1	7195202	7195400	Intergenic	Lx6|LINE|L1	116300	NM_183028	319263	NM_183028	ENSMUSG00000051285	Pcmtd1	protein-L-isoaspartate (D-aspartate) O-methyltransferase domain containing 1	protein-coding
48	chr1	8291602	8291800	Intergenic	ORR1B2-int|LTR|MaLR	998257	NM_027671	71096	NM_027671		Sntg1	syntrophin, gamma 1	protein-coding
49	chr1	8406802	8407000	intron (NM_001290393, intron 18 of 19)	intron (NM_001290393, intron 18 of 19)	883057	NM_027671	71096	NM_027671		Sntg1	syntrophin, gamma 1	protein-coding
50	chr1	8407002	8407200	intron (NM_001290393, intron 18 of 19)	intron (NM_001290393, intron 18 of 19)	882857	NM_027671	71096	NM_027671		Sntg1	syntrophin, gamma 1	protein-coding
51	chr1	8407202	8407400	intron (NM_001290393, intron 18 of 19)	intron (NM_001290393, intron 18 of 19)	882657	NM_027671	71096	NM_027671		Sntg1	syntrophin, gamma 1	protein-coding
52	chr1	8422802	8423000	intron (NM_001290393, intron 18 of 19)	intron (NM_001290393, intron 18 of 19)	867057	NM_027671	71096	NM_027671		Sntg1	syntrophin, gamma 1	protein-coding
53	chr1	8518402	8518600	intron (NM_001290393, intron 14 of 19)	intron (NM_001290393, intron 14 of 19)	771457	NM_027671	71096	NM_027671		Sntg1	syntrophin, gamma 1	protein-coding
54	chr1	8631802	8632000	intron (NM_001290393, intron 9 of 19)	intron (NM_001290393, intron 9 of 19)	658057	NM_027671	71096	NM_027671		Sntg1	syntrophin, gamma 1	protein-coding
55	chr1	8812402	8812600	intron (NM_001290393, intron 3 of 19)	intron (NM_001290393, intron 3 of 19)	477457	NM_027671	71096	NM_027671		Sntg1	syntrophin, gamma 1	protein-coding
56	chr1	8863202	8863400	intron (NM_001290393, intron 3 of 19)	ORR1B2-int|LTR|MaLR	426657	NM_027671	71096	NM_027671		Sntg1	syntrophin, gamma 1	protein-coding
57	chr1	8866802	8867000	intron (NM_001290393, intron 3 of 19)	L1Md_F2|LINE|L1	423057	NM_027671	71096	NM_027671		Sntg1	syntrophin, gamma 1	protein-coding
58	chr1	8910802	8911000	intron (NM_027671, intron 3 of 20)	intron (NM_027671, intron 3 of 20)	379057	NM_027671	71096	NM_027671		Sntg1	syntrophin, gamma 1	protein-coding
59	chr1	9092802	9093000	intron (NM_001290393, intron 2 of 19)	RLTR19-int|LTR|ERVK	197057	NM_027671	71096	NM_027671		Sntg1	syntrophin, gamma 1	protein-coding
60	chr1	9201802	9202000	intron (NM_001290393, intron 1 of 19)	intron (NM_001290393, intron 1 of 19)	88057	NM_027671	71096	NM_027671		Sntg1	syntrophin, gamma 1	protein-coding
61	chr1	9502602	9502800	Intergenic	Intergenic	-32788	NM_021511	59014	NM_021511	ENSMUSG00000061024	Rrs1	RRS1 ribosome biogenesis regulator homolog (S. cerevisiae)	protein-coding
62	chr1	9522402	9522600	Intergenic	L1Md_F2|LINE|L1	-12988	NM_021511	59014	NM_021511	ENSMUSG00000061024	Rrs1	RRS1 ribosome biogenesis regulator homolog (S. cerevisiae)	protein-coding
63	chr1	9538402	9538600	TTS (NM_021511)	TTS (NM_021511)	374	NR_027664	76187	NM_175236	ENSMUSG00000025911	Adhfe1	alcohol dehydrogenase, iron containing, 1	protein-coding
64	chr1	9540602	9540800	intron (NR_027664, intron 2 of 12)	intron (NR_027664, intron 2 of 12)	2574	NR_027664	76187	NM_175236	ENSMUSG00000025911	Adhfe1	alcohol dehydrogenase, iron containing, 1	protein-coding
65	chr1	9540802	9541000	intron (NR_027664, intron 2 of 12)	AT_rich|Low_complexity|Low_complexity	2774	NR_027664	76187	NM_175236	ENSMUSG00000025911	Adhfe1	alcohol dehydrogenase, iron containing, 1	protein-coding
66	chr1	9550202	9550400	TTS (NR_015470)	TTS (NR_015470)	12174	NR_027664	76187	NM_175236	ENSMUSG00000025911	Adhfe1	alcohol dehydrogenase, iron containing, 1	protein-coding
67	chr1	9555002	9555200	intron (NM_175236, intron 12 of 13)	intron (NM_175236, intron 12 of 13)	16974	NR_027664	76187	NM_175236	ENSMUSG00000025911	Adhfe1	alcohol dehydrogenase, iron containing, 1	protein-coding
68	chr1	9558002	9558200	intron (NM_175236, intron 13 of 13)	intron (NM_175236, intron 13 of 13)	19974	NR_027664	76187	NM_175236	ENSMUSG00000025911	Adhfe1	alcohol dehydrogenase, iron containing, 1	protein-coding
69	chr1	9568602	9568800	TTS (NR_027664)	TTS (NR_027664)	-22647	NM_178399	76982	NM_178399	ENSMUSG00000067879	3110035E14Rik	RIKEN cDNA 3110035E14 gene	protein-coding
70	chr1	9629002	9629200	Intergenic	Intergenic	-7928	NR_015470	72481	NR_015470	ENSMUSG00000079671	2610203C22Rik	RIKEN cDNA 2610203C22 gene	ncRNA
71	chr1	9635802	9636000	Intergenic	Intergenic	-14728	NR_015470	72481	NR_015470	ENSMUSG00000079671	2610203C22Rik	RIKEN cDNA 2610203C22 gene	ncRNA
72	chr1	9636002	9636200	Intergenic	Intergenic	-14928	NR_015470	72481	NR_015470	ENSMUSG00000079671	2610203C22Rik	RIKEN cDNA 2610203C22 gene	ncRNA
73	chr1	9729002	9729200	intron (NM_173443, intron 1 of 2)	intron (NM_173443, intron 1 of 2)	-8628	NR_040462	73331	NR_040462		1700034P13Rik	RIKEN cDNA 1700034P13 gene	ncRNA
74	chr1	9729602	9729800	intron (NM_173443, intron 1 of 2)	PB1D10|SINE|Alu	-8028	NR_040462	73331	NR_040462		1700034P13Rik	RIKEN cDNA 1700034P13 gene	ncRNA
75	chr1	9729802	9730000	intron (NM_173443, intron 1 of 2)	RSINE1|SINE|B4	-7828	NR_040462	73331	NR_040462		1700034P13Rik	RIKEN cDNA 1700034P13 gene	ncRNA
76	chr1	9796802	9797000	intron (NM_177547, intron 1 of 16)	intron (NM_177547, intron 1 of 16)	8690	NM_133220	170755	NM_133220		Sgk3	serum/glucocorticoid regulated kinase 3	protein-coding
77	chr1	9955802	9956000	intron (NM_001285425, intron 1 of 1)	intron (NM_001285425, intron 1 of 1)	1665	NM_001285425	100039596	NM_001285425	ENSMUSG00000099032	Tcf24	transcription factor 24	protein-coding
78	chr1	9978202	9978400	intron (NR_110971, intron 5 of 6)	intron (NR_110971, intron 5 of 6)	-20735	NM_001285425	100039596	NM_001285425	ENSMUSG00000099032	Tcf24	transcription factor 24	protein-coding
79	chr1	10089002	10089200	intron (NM_026493, intron 16 of 29)	L1MD3|LINE|L1	60802	NM_026493	211660	NM_026493	ENSMUSG00000056763	Cspp1	centrosome and spindle pole associated protein 1	protein-coding
80	chr1	10134402	10134600	intron (NM_001102430, intron 34 of 37)	L2|LINE|L2	88250	NM_001102430	211673	NM_001102430	ENSMUSG00000067851	Arfgef1	ADP-ribosylation factor guanine nucleotide-exchange factor 1(brefeldin A-inhibited)	protein-coding
81	chr1	10146202	10146400	intron (NM_001102430, intron 28 of 37)	intron (NM_001102430, intron 28 of 37)	76450	NM_001102430	211673	NM_001102430	ENSMUSG00000067851	Arfgef1	ADP-ribosylation factor guanine nucleotide-exchange factor 1(brefeldin A-inhibited)	protein-coding
82	chr1	10165602	10165800	intron (NM_001102430, intron 18 of 37)	L2a|LINE|L2	57050	NM_001102430	211673	NM_001102430	ENSMUSG00000067851	Arfgef1	ADP-ribosylation factor guanine nucleotide-exchange factor 1(brefeldin A-inhibited)	protein-coding
83	chr1	10193602	10193800	intron (NM_001102430, intron 7 of 37)	MER68|LTR|ERVL	29050	NM_001102430	211673	NM_001102430	ENSMUSG00000067851	Arfgef1	ADP-ribosylation factor guanine nucleotide-exchange factor 1(brefeldin A-inhibited)	protein-coding
84	chr1	10301602	10301800	Intergenic	B2_Mm2|SINE|B2	-78950	NM_001102430	211673	NM_001102430	ENSMUSG00000067851	Arfgef1	ADP-ribosylation factor guanine nucleotide-exchange factor 1(brefeldin A-inhibited)	protein-coding
85	chr1	10302002	10302200	Intergenic	Intergenic	-79350	NM_001102430	211673	NM_001102430	ENSMUSG00000067851	Arfgef1	ADP-ribosylation factor guanine nucleotide-exchange factor 1(brefeldin A-inhibited)	protein-coding
86	chr1	10302602	10302800	Intergenic	ORR1E|LTR|MaLR	-79950	NM_001102430	211673	NM_001102430	ENSMUSG00000067851	Arfgef1	ADP-ribosylation factor guanine nucleotide-exchange factor 1(brefeldin A-inhibited)	protein-coding
87	chr1	10557602	10557800	intron (NM_177834, intron 2 of 10)	B3|SINE|B2	152325	NM_001289497	329093	NM_177834	ENSMUSG00000042501	Cpa6	carboxypeptidase A6	protein-coding
88	chr1	11006402	11006600	intron (NM_029525, intron 1 of 39)	B4A|SINE|B4	22955	NM_029525	109294	NM_029525	ENSMUSG00000048960	Prex2	phosphatidylinositol-3,4,5-trisphosphate-dependent Rac exchange factor 2	protein-coding
89	chr1	11056602	11056800	intron (NM_029525, intron 3 of 39)	intron (NM_029525, intron 3 of 39)	73155	NM_029525	109294	NM_029525	ENSMUSG00000048960	Prex2	phosphatidylinositol-3,4,5-trisphosphate-dependent Rac exchange factor 2	protein-coding
90	chr1	12908202	12908400	intron (NM_172841, intron 4 of 8)	PB1|SINE|Alu	72915	NM_172841	240726	NM_172841	ENSMUSG00000025938	Slco5a1	solute carrier organic anion transporter family, member 5A1	protein-coding
91	chr1	13193802	13194000	intron (NM_001302702, intron 4 of 21)	intron (NM_001302702, intron 4 of 21)	-76657	NM_001081209	383491	NM_001081209	ENSMUSG00000042414	Prdm14	PR domain containing 14	protein-coding
92	chr1	13194002	13194200	intron (NM_001302702, intron 4 of 21)	intron (NM_001302702, intron 4 of 21)	-76857	NM_001081209	383491	NM_001081209	ENSMUSG00000042414	Prdm14	PR domain containing 14	protein-coding
93	chr1	13212002	13212200	intron (NM_001302702, intron 3 of 21)	intron (NM_001302702, intron 3 of 21)	-94857	NM_001081209	383491	NM_001081209	ENSMUSG00000042414	Prdm14	PR domain containing 14	protein-coding
94	chr1	13215002	13215200	intron (NM_001302702, intron 2 of 21)	intron (NM_001302702, intron 2 of 21)	-97857	NM_001081209	383491	NM_001081209	ENSMUSG00000042414	Prdm14	PR domain containing 14	protein-coding
95	chr1	13257002	13257200	intron (NM_001302702, intron 2 of 21)	intron (NM_001302702, intron 2 of 21)	105409	NM_001302702	17978	NM_008678	ENSMUSG00000005886	Ncoa2	nuclear receptor coactivator 2	protein-coding
96	chr1	13288202	13288400	intron (NM_008678, intron 1 of 22)	intron (NM_008678, intron 1 of 22)	74209	NM_001302702	17978	NM_008678	ENSMUSG00000005886	Ncoa2	nuclear receptor coactivator 2	protein-coding
97	chr1	13296802	13297000	intron (NM_008678, intron 1 of 22)	intron (NM_008678, intron 1 of 22)	65609	NM_001302702	17978	NM_008678	ENSMUSG00000005886	Ncoa2	nuclear receptor coactivator 2	protein-coding
98	chr1	13298602	13298800	intron (NM_008678, intron 1 of 22)	intron (NM_008678, intron 1 of 22)	63809	NM_001302702	17978	NM_008678	ENSMUSG00000005886	Ncoa2	nuclear receptor coactivator 2	protein-coding
99	chr1	13319002	13319200	intron (NM_008678, intron 1 of 22)	intron (NM_008678, intron 1 of 22)	43409	NM_001302702	17978	NM_008678	ENSMUSG00000005886	Ncoa2	nuclear receptor coactivator 2	protein-coding
100	chr1	13331202	13331400	intron (NM_008678, intron 1 of 22)	intron (NM_008678, intron 1 of 22)	31209	NM_001302702	17978	NM_008678	ENSMUSG00000005886	Ncoa2	nuclear receptor coactivator 2	protein-coding
101	chr1	13331402	13331600	intron (NM_008678, intron 1 of 22)	ID4_|SINE|ID	31009	NM_001302702	17978	NM_008678	ENSMUSG00000005886	Ncoa2	nuclear receptor coactivator 2	protein-coding
102	chr1	13334402	13334600	intron (NM_008678, intron 1 of 22)	PB1D7|SINE|Alu	28009	NM_001302702	17978	NM_008678	ENSMUSG00000005886	Ncoa2	nuclear receptor coactivator 2	protein-coding
103	chr1	13480002	13480200	Intergenic	Intergenic	99890	NM_028173	72265	NM_028173	ENSMUSG00000025935	Tram1	translocating chain-associating membrane protein 1	protein-coding
104	chr1	13554602	13554800	TTS (NM_028173)	TTS (NM_028173)	25290	NM_028173	72265	NM_028173	ENSMUSG00000025935	Tram1	translocating chain-associating membrane protein 1	protein-coding
105	chr1	13564802	13565000	intron (NM_028173, intron 6 of 10)	intron (NM_028173, intron 6 of 10)	15090	NM_028173	72265	NM_028173	ENSMUSG00000025935	Tram1	translocating chain-associating membrane protein 1	protein-coding
106	chr1	13577202	13577400	intron (NM_028173, intron 1 of 10)	intron (NM_028173, intron 1 of 10)	2690	NM_028173	72265	NM_028173	ENSMUSG00000025935	Tram1	translocating chain-associating membrane protein 1	protein-coding
107	chr1	13577802	13578000	intron (NM_028173, intron 1 of 10)	B1_Mur4|SINE|Alu	2090	NM_028173	72265	NM_028173	ENSMUSG00000025935	Tram1	translocating chain-associating membrane protein 1	protein-coding
108	chr1	13625002	13625200	intron (NM_145381, intron 4 of 6)	B1_Mur4|SINE|Alu	25489	NM_145381	212442	NM_145381		Lactb2	lactamase, beta 2	protein-coding
109	chr1	13626602	13626800	intron (NM_145381, intron 4 of 6)	intron (NM_145381, intron 4 of 6)	23889	NM_145381	212442	NM_145381		Lactb2	lactamase, beta 2	protein-coding
110	chr1	13636602	13636800	intron (NM_145381, intron 3 of 6)	RSINE1|SINE|B4	13889	NM_145381	212442	NM_145381		Lactb2	lactamase, beta 2	protein-coding
111	chr1	13643602	13643800	intron (NM_145381, intron 1 of 6)	intron (NM_145381, intron 1 of 6)	6889	NM_145381	212442	NM_145381		Lactb2	lactamase, beta 2	protein-coding
112	chr1	13646802	13647000	intron (NM_145381, intron 1 of 6)	intron (NM_145381, intron 1 of 6)	3689	NM_145381	212442	NM_145381		Lactb2	lactamase, beta 2	protein-coding
113	chr1	13647002	13647200	intron (NM_145381, intron 1 of 6)	intron (NM_145381, intron 1 of 6)	3489	NM_145381	212442	NM_145381		Lactb2	lactamase, beta 2	protein-coding
114	chr1	13647402	13647600	intron (NM_145381, intron 1 of 6)	MIR|SINE|MIR	3089	NM_145381	212442	NM_145381		Lactb2	lactamase, beta 2	protein-coding
115	chr1	13648002	13648200	intron (NM_145381, intron 1 of 6)	intron (NM_145381, intron 1 of 6)	2489	NM_145381	212442	NM_145381		Lactb2	lactamase, beta 2	protein-coding
116	chr1	13648602	13648800	intron (NM_145381, intron 1 of 6)	intron (NM_145381, intron 1 of 6)	1889	NM_145381	212442	NM_145381		Lactb2	lactamase, beta 2	protein-coding
117	chr1	13649202	13649400	intron (NM_145381, intron 1 of 6)	intron (NM_145381, intron 1 of 6)	1289	NM_145381	212442	NM_145381		Lactb2	lactamase, beta 2	protein-coding
118	chr1	13660002	13660200	intron (NM_001011873, intron 1 of 3)	intron (NM_001011873, intron 1 of 3)	1249	NM_001011873	381246	NM_001011873	ENSMUSG00000067813	Xkr9	X Kell blood group precursor related family member 9 homolog	protein-coding
119	chr1	13667402	13667600	intron (NM_001011873, intron 2 of 3)	RLTR21|LTR|ERVK	8649	NM_001011873	381246	NM_001011873	ENSMUSG00000067813	Xkr9	X Kell blood group precursor related family member 9 homolog	protein-coding
120	chr1	13685802	13686000	intron (NM_001011873, intron 3 of 3)	L1VL4|LINE|L1	27049	NM_001011873	381246	NM_001011873	ENSMUSG00000067813	Xkr9	X Kell blood group precursor related family member 9 homolog	protein-coding
121	chr1	13686002	13686200	intron (NM_001011873, intron 3 of 3)	L1VL4|LINE|L1	27249	NM_001011873	381246	NM_001011873	ENSMUSG00000067813	Xkr9	X Kell blood group precursor related family member 9 homolog	protein-coding
122	chr1	13689202	13689400	intron (NM_001011873, intron 3 of 3)	intron (NM_001011873, intron 3 of 3)	30449	NM_001011873	381246	NM_001011873	ENSMUSG00000067813	Xkr9	X Kell blood group precursor related family member 9 homolog	protein-coding
123	chr1	13694602	13694800	Intergenic	RMER20A|LTR|ERVK	35849	NM_001011873	381246	NM_001011873	ENSMUSG00000067813	Xkr9	X Kell blood group precursor related family member 9 homolog	protein-coding
124	chr1	13698202	13698400	Intergenic	Intergenic	39449	NM_001011873	381246	NM_001011873	ENSMUSG00000067813	Xkr9	X Kell blood group precursor related family member 9 homolog	protein-coding
125	chr1	13797802	13798000	Intergenic	Intergenic	-20891	NR_004447	433273	NR_004447	ENSMUSG00000097711	Gm5523	glyceraldehyde-3-phosphate dehydrogenase pseudogene	pseudo
126	chr1	14724002	14724200	Intergenic	RLTR13D6|LTR|ERVK	21946	NM_010827	17681	NM_010827	ENSMUSG00000025930	Msc	musculin	protein-coding
127	chr1	15204002	15204200	Intergenic	(CATA)n|Simple_repeat|Simple_repeat	-98432	NM_001098528	98741	NM_001033195		Kcnb2	potassium voltage gated channel, Shab-related subfamily, member 2	protein-coding
128	chr1	15601202	15601400	intron (NM_001098528, intron 1 of 1)	intron (NM_001098528, intron 1 of 1)	-194426	NM_001286628	21749	NM_009352	ENSMUSG00000025925	Terf1	telomeric repeat binding factor 1	protein-coding
129	chr1	15605802	15606000	intron (NM_001098528, intron 1 of 1)	intron (NM_001098528, intron 1 of 1)	-189826	NM_001286628	21749	NM_009352	ENSMUSG00000025925	Terf1	telomeric repeat binding factor 1	protein-coding
130	chr1	15805602	15805800	intron (NM_001286628, intron 3 of 8)	intron (NM_001286628, intron 3 of 8)	9974	NM_009352	21749	NM_009352	ENSMUSG00000025925	Terf1	telomeric repeat binding factor 1	protein-coding
131	chr1	15823402	15823600	exon (NM_001286628, exon 7 of 9)	exon (NM_001286628, exon 7 of 9)	27774	NM_009352	21749	NM_009352	ENSMUSG00000025925	Terf1	telomeric repeat binding factor 1	protein-coding
132	chr1	15829402	15829600	intron (NM_009352, intron 9 of 9)	L1MCa|LINE|L1	33774	NM_009352	21749	NM_009352	ENSMUSG00000025925	Terf1	telomeric repeat binding factor 1	protein-coding
133	chr1	15986602	15986800	Intergenic	Intergenic	96705	NM_001243238	75799	NM_001243238	ENSMUSG00000067795	4930444P10Rik	RIKEN cDNA 4930444P10 gene	protein-coding
134	chr1	15987202	15987400	Intergenic	Intergenic	96105	NM_001243238	75799	NM_001243238	ENSMUSG00000067795	4930444P10Rik	RIKEN cDNA 4930444P10 gene	protein-coding
135	chr1	16006002	16006200	Intergenic	MERVL_2A-int|LTR|ERVL	77305	NM_001243238	75799	NM_001243238	ENSMUSG00000067795	4930444P10Rik	RIKEN cDNA 4930444P10 gene	protein-coding
136	chr1	16097002	16097200	intron (NM_133832, intron 1 of 5)	intron (NM_133832, intron 1 of 5)	1138	NM_133832	98711	NM_133832	ENSMUSG00000025921	Rdh10	retinol dehydrogenase 10 (all-trans)	protein-coding
137	chr1	16097202	16097400	intron (NM_133832, intron 1 of 5)	intron (NM_133832, intron 1 of 5)	1338	NM_133832	98711	NM_133832	ENSMUSG00000025921	Rdh10	retinol dehydrogenase 10 (all-trans)	protein-coding
138	chr1	16103602	16103800	intron (NM_133832, intron 2 of 5)	intron (NM_133832, intron 2 of 5)	7738	NM_133832	98711	NM_133832	ENSMUSG00000025921	Rdh10	retinol dehydrogenase 10 (all-trans)	protein-coding
139	chr1	16162002	16162200	Intergenic	MTD|LTR|MaLR	66138	NM_133832	98711	NM_133832	ENSMUSG00000025921	Rdh10	retinol dehydrogenase 10 (all-trans)	protein-coding
140	chr1	16297202	16297400	intron (NM_025303, intron 12 of 13)	intron (NM_025303, intron 12 of 13)	201338	NM_133832	98711	NM_133832	ENSMUSG00000025921	Rdh10	retinol dehydrogenase 10 (all-trans)	protein-coding
141	chr1	16297602	16297800	intron (NM_025303, intron 12 of 13)	tRNA-Ala-GCY_|tRNA|tRNA	201738	NM_133832	98711	NM_133832	ENSMUSG00000025921	Rdh10	retinol dehydrogenase 10 (all-trans)	protein-coding
142	chr1	16409202	16409400	intron (NM_025303, intron 5 of 13)	L1_Mus3|LINE|L1	100082	NM_001111272	29819	NM_025303	ENSMUSG00000025920	Stau2	staufen (RNA binding protein) homolog 2 (Drosophila)	protein-coding
143	chr1	16473202	16473400	intron (NM_001111272, intron 2 of 12)	intron (NM_001111272, intron 2 of 12)	36082	NM_001111272	29819	NM_025303	ENSMUSG00000025920	Stau2	staufen (RNA binding protein) homolog 2 (Drosophila)	protein-coding
144	chr1	16482002	16482200	intron (NM_025303, intron 2 of 13)	intron (NM_025303, intron 2 of 13)	27282	NM_001111272	29819	NM_025303	ENSMUSG00000025920	Stau2	staufen (RNA binding protein) homolog 2 (Drosophila)	protein-coding
145	chr1	16542002	16542200	intron (NM_001271016, intron 5 of 6)	L1M4|LINE|L1	-32718	NM_025303	29819	NM_025303	ENSMUSG00000025920	Stau2	staufen (RNA binding protein) homolog 2 (Drosophila)	protein-coding
146	chr1	16590002	16590200	intron (NM_001271017, intron 2 of 5)	intron (NM_001271017, intron 2 of 5)	19318	NR_073122	66799	NM_025773	ENSMUSG00000025939	Ube2w	ubiquitin-conjugating enzyme E2W (putative)	protein-coding
147	chr1	16681202	16681400	intron (NM_016923, intron 1 of 4)	RLTR33|LTR|ERVK	2764	NM_016923	17087	NM_016923	ENSMUSG00000025779	Ly96	lymphocyte antigen 96	protein-coding
148	chr1	16772602	16772800	Intergenic	L1_Mur3|LINE|L1	94164	NM_016923	17087	NM_016923	ENSMUSG00000025779	Ly96	lymphocyte antigen 96	protein-coding
149	chr1	16991002	16991200	intron (NM_020604, intron 4 of 4)	intron (NM_020604, intron 4 of 4)	96869	NM_020604	57339	NM_020604	ENSMUSG00000042686	Jph1	junctophilin 1	protein-coding
150	chr1	17000602	17000800	intron (NM_020604, intron 3 of 4)	intron (NM_020604, intron 3 of 4)	87269	NM_020604	57339	NM_020604	ENSMUSG00000042686	Jph1	junctophilin 1	protein-coding
151	chr1	17443602	17443800	Intergenic	L1_Mus2|LINE|L1	-148281	NM_053191	94227	NM_053191	ENSMUSG00000067780	Pi15	peptidase inhibitor 15	protein-coding
152	chr1	18950602	18950800	Intergenic	Intergenic	-142402	NM_153154	226896	NM_153154	ENSMUSG00000042596	Tfap2d	transcription factor AP-2, delta	protein-coding
153	chr1	19391002	19391200	Intergenic	L1Md_T|LINE|L1	188966	NM_001025305	21419	NM_009334	ENSMUSG00000025927	Tfap2b	transcription factor AP-2 beta	protein-coding
154	chr1	19693002	19693200	Intergenic	LTR48|LTR|ERV1	490966	NM_001025305	21419	NM_009334	ENSMUSG00000025927	Tfap2b	transcription factor AP-2 beta	protein-coding
155	chr1	20048602	20048800	exon (NM_153179, exon 67 of 67)	exon (NM_153179, exon 67 of 67)	-297834	NR_045734	75028	NR_045734	ENSMUSG00000089914	4930486I03Rik	RIKEN cDNA 4930486I03 gene	ncRNA
156	chr1	20110402	20110600	intron (NM_153179, intron 60 of 66)	RMER19C|LTR|ERVK	-236034	NR_045734	75028	NR_045734	ENSMUSG00000089914	4930486I03Rik	RIKEN cDNA 4930486I03 gene	ncRNA
157	chr1	20121602	20121800	intron (NM_153179, intron 60 of 66)	intron (NM_153179, intron 60 of 66)	-224834	NR_045734	75028	NR_045734	ENSMUSG00000089914	4930486I03Rik	RIKEN cDNA 4930486I03 gene	ncRNA
158	chr1	20122002	20122200	intron (NM_153179, intron 60 of 66)	intron (NM_153179, intron 60 of 66)	-224434	NR_045734	75028	NR_045734	ENSMUSG00000089914	4930486I03Rik	RIKEN cDNA 4930486I03 gene	ncRNA
159	chr1	20643602	20643800	Intergenic	Intergenic	-16262	NR_131249	105661730	NR_131249		Linc-md1	long intergenic non-coding RNA muscle differentiation 1	ncRNA
160	chr1	20865602	20865800	Intergenic	Intergenic	14853	NR_040492	77741	NR_040492	ENSMUSG00000097934	6720483E21Rik	RIKEN cDNA 6720483E21 gene	ncRNA
161	chr1	21028202	21028400	intron (NM_177409, intron 1 of 10)	intron (NM_177409, intron 1 of 10)	41005	NM_177409	170829	NM_177409		Tram2	translocating chain-associating membrane protein 2	protein-coding
162	chr1	21049002	21049200	intron (NM_177409, intron 1 of 10)	intron (NM_177409, intron 1 of 10)	20205	NM_177409	170829	NM_177409		Tram2	translocating chain-associating membrane protein 2	protein-coding
163	chr1	21049402	21049600	intron (NM_177409, intron 1 of 10)	intron (NM_177409, intron 1 of 10)	19805	NM_177409	170829	NM_177409		Tram2	translocating chain-associating membrane protein 2	protein-coding
164	chr1	21049602	21049800	intron (NM_177409, intron 1 of 10)	intron (NM_177409, intron 1 of 10)	19605	NM_177409	170829	NM_177409		Tram2	translocating chain-associating membrane protein 2	protein-coding
165	chr1	21070002	21070200	promoter-TSS (NM_177409)	promoter-TSS (NM_177409)	-795	NM_177409	170829	NM_177409		Tram2	translocating chain-associating membrane protein 2	protein-coding
166	chr1	21070602	21070800	Intergenic	B4|SINE|B4	-1395	NM_177409	170829	NM_177409		Tram2	translocating chain-associating membrane protein 2	protein-coding
167	chr1	21093202	21093400	Intergenic	Intergenic	-23995	NM_177409	170829	NM_177409		Tram2	translocating chain-associating membrane protein 2	protein-coding
168	chr1	21115002	21115200	Intergenic	Intergenic	-45795	NM_177409	170829	NM_177409		Tram2	translocating chain-associating membrane protein 2	protein-coding
169	chr1	21216002	21216200	exon (NM_029398, exon 3 of 5)	exon (NM_029398, exon 3 of 5)	7445	NM_001290679	75712	NM_029398	ENSMUSG00000025933	Tmem14a	transmembrane protein 14A	protein-coding
170	chr1	21218002	21218200	intron (NM_029398, intron 4 of 4)	ORR1E|LTR|MaLR	9445	NM_001290679	75712	NM_029398	ENSMUSG00000025933	Tmem14a	transmembrane protein 14A	protein-coding
171	chr1	21218202	21218400	intron (NM_029398, intron 4 of 4)	ORR1E|LTR|MaLR	9645	NM_001290679	75712	NM_029398	ENSMUSG00000025933	Tmem14a	transmembrane protein 14A	protein-coding
172	chr1	21219002	21219200	intron (NM_029398, intron 4 of 4)	intron (NM_029398, intron 4 of 4)	10445	NM_001290679	75712	NM_029398	ENSMUSG00000025933	Tmem14a	transmembrane protein 14A	protein-coding
173	chr1	21219402	21219600	exon (NM_001290679, exon 5 of 5)	exon (NM_001290679, exon 5 of 5)	10845	NM_001290679	75712	NM_029398	ENSMUSG00000025933	Tmem14a	transmembrane protein 14A	protein-coding
174	chr1	21223002	21223200	Intergenic	Intergenic	-7565	NM_010356	14859	NM_010356	ENSMUSG00000025934	Gsta3	glutathione S-transferase, alpha 3	protein-coding
175	chr1	21232602	21232800	intron (NM_001288617, intron 1 of 7)	intron (NM_001288617, intron 1 of 7)	2035	NM_001077353	14859	NM_010356	ENSMUSG00000025934	Gsta3	glutathione S-transferase, alpha 3	protein-coding
176	chr1	21232802	21233000	intron (NM_001288617, intron 1 of 7)	intron (NM_001288617, intron 1 of 7)	2235	NM_001077353	14859	NM_010356	ENSMUSG00000025934	Gsta3	glutathione S-transferase, alpha 3	protein-coding
177	chr1	21233802	21234000	intron (NM_001288617, intron 1 of 7)	intron (NM_001288617, intron 1 of 7)	3235	NM_001077353	14859	NM_010356	ENSMUSG00000025934	Gsta3	glutathione S-transferase, alpha 3	protein-coding
178	chr1	21234802	21235000	intron (NM_001288617, intron 1 of 7)	RodERV21-int|LTR|ERV1	4235	NM_001077353	14859	NM_010356	ENSMUSG00000025934	Gsta3	glutathione S-transferase, alpha 3	protein-coding
179	chr1	21235002	21235200	5' UTR (NM_001077353, exon 2 of 8)	5' UTR (NM_001077353, exon 2 of 8)	4435	NM_001077353	14859	NM_010356	ENSMUSG00000025934	Gsta3	glutathione S-transferase, alpha 3	protein-coding
180	chr1	21235402	21235600	intron (NM_001077353, intron 2 of 7)	RMER21B|LTR|ERV1	4835	NM_001077353	14859	NM_010356	ENSMUSG00000025934	Gsta3	glutathione S-transferase, alpha 3	protein-coding
181	chr1	21236002	21236200	intron (NM_001077353, intron 2 of 7)	intron (NM_001077353, intron 2 of 7)	5435	NM_001077353	14859	NM_010356	ENSMUSG00000025934	Gsta3	glutathione S-transferase, alpha 3	protein-coding
182	chr1	21236202	21236400	intron (NM_001077353, intron 2 of 7)	intron (NM_001077353, intron 2 of 7)	5635	NM_001077353	14859	NM_010356	ENSMUSG00000025934	Gsta3	glutathione S-transferase, alpha 3	protein-coding
183	chr1	21238202	21238400	intron (NM_001077353, intron 2 of 7)	intron (NM_001077353, intron 2 of 7)	7635	NM_001077353	14859	NM_010356	ENSMUSG00000025934	Gsta3	glutathione S-transferase, alpha 3	protein-coding
184	chr1	21238402	21238600	intron (NM_001077353, intron 2 of 7)	intron (NM_001077353, intron 2 of 7)	7835	NM_001077353	14859	NM_010356	ENSMUSG00000025934	Gsta3	glutathione S-transferase, alpha 3	protein-coding
185	chr1	21238602	21238800	intron (NM_001077353, intron 2 of 7)	intron (NM_001077353, intron 2 of 7)	8035	NM_001077353	14859	NM_010356	ENSMUSG00000025934	Gsta3	glutathione S-transferase, alpha 3	protein-coding
186	chr1	21239002	21239200	intron (NM_001077353, intron 2 of 7)	intron (NM_001077353, intron 2 of 7)	8435	NM_001077353	14859	NM_010356	ENSMUSG00000025934	Gsta3	glutathione S-transferase, alpha 3	protein-coding
187	chr1	21239202	21239400	intron (NM_001077353, intron 2 of 7)	intron (NM_001077353, intron 2 of 7)	8635	NM_001077353	14859	NM_010356	ENSMUSG00000025934	Gsta3	glutathione S-transferase, alpha 3	protein-coding
188	chr1	21239602	21239800	intron (NM_001077353, intron 2 of 7)	intron (NM_001077353, intron 2 of 7)	9035	NM_001077353	14859	NM_010356	ENSMUSG00000025934	Gsta3	glutathione S-transferase, alpha 3	protein-coding
189	chr1	21239802	21240000	exon (NM_010356, exon 2 of 7)	exon (NM_010356, exon 2 of 7)	9235	NM_001077353	14859	NM_010356	ENSMUSG00000025934	Gsta3	glutathione S-transferase, alpha 3	protein-coding
190	chr1	21240602	21240800	intron (NM_001077353, intron 3 of 7)	intron (NM_001077353, intron 3 of 7)	10035	NM_001077353	14859	NM_010356	ENSMUSG00000025934	Gsta3	glutathione S-transferase, alpha 3	protein-coding
191	chr1	21243802	21244000	intron (NM_001077353, intron 3 of 7)	RLTR41|LTR|ERV1	13235	NM_001077353	14859	NM_010356	ENSMUSG00000025934	Gsta3	glutathione S-transferase, alpha 3	protein-coding
192	chr1	21244002	21244200	intron (NM_001077353, intron 3 of 7)	RLTR41|LTR|ERV1	13435	NM_001077353	14859	NM_010356	ENSMUSG00000025934	Gsta3	glutathione S-transferase, alpha 3	protein-coding
193	chr1	21244402	21244600	intron (NM_001077353, intron 3 of 7)	MYSERV-int|LTR|ERVK	13835	NM_001077353	14859	NM_010356	ENSMUSG00000025934	Gsta3	glutathione S-transferase, alpha 3	protein-coding
194	chr1	21244602	21244800	intron (NM_001077353, intron 3 of 7)	MYSERV-int|LTR|ERVK	14035	NM_001077353	14859	NM_010356	ENSMUSG00000025934	Gsta3	glutathione S-transferase, alpha 3	protein-coding
195	chr1	21244802	21245000	5' UTR (NM_001288617, exon 3 of 8)	5' UTR (NM_001288617, exon 3 of 8)	14235	NM_001077353	14859	NM_010356	ENSMUSG00000025934	Gsta3	glutathione S-transferase, alpha 3	protein-coding
196	chr1	21245802	21246000	intron (NM_001288617, intron 3 of 7)	intron (NM_001288617, intron 3 of 7)	15235	NM_001077353	14859	NM_010356	ENSMUSG00000025934	Gsta3	glutathione S-transferase, alpha 3	protein-coding
197	chr1	21247202	21247400	intron (NM_001288617, intron 3 of 7)	intron (NM_001288617, intron 3 of 7)	16635	NM_001077353	14859	NM_010356	ENSMUSG00000025934	Gsta3	glutathione S-transferase, alpha 3	protein-coding
198	chr1	21254402	21254600	intron (NM_001288617, intron 7 of 7)	ID4|SINE|ID	23835	NM_001077353	14859	NM_010356	ENSMUSG00000025934	Gsta3	glutathione S-transferase, alpha 3	protein-coding
199	chr1	21257402	21257600	Intergenic	Intergenic	26835	NM_001077353	14859	NM_010356	ENSMUSG00000025934	Gsta3	glutathione S-transferase, alpha 3	protein-coding
200	chr1	21257602	21257800	Intergenic	MIR|SINE|MIR	27035	NM_001077353	14859	NM_010356	ENSMUSG00000025934	Gsta3	glutathione S-transferase, alpha 3	protein-coding
201	chr1	21258002	21258200	Intergenic	MIR|SINE|MIR	27435	NM_001077353	14859	NM_010356	ENSMUSG00000025934	Gsta3	glutathione S-transferase, alpha 3	protein-coding
202	chr1	21258202	21258400	Intergenic	L1MA5|LINE|L1	27635	NM_001077353	14859	NM_010356	ENSMUSG00000025934	Gsta3	glutathione S-transferase, alpha 3	protein-coding
203	chr1	21258802	21259000	Intergenic	Intergenic	28235	NM_001077353	14859	NM_010356	ENSMUSG00000025934	Gsta3	glutathione S-transferase, alpha 3	protein-coding
204	chr1	21259202	21259400	Intergenic	(CAGAGA)n|Simple_repeat|Simple_repeat	28635	NM_001077353	14859	NM_010356	ENSMUSG00000025934	Gsta3	glutathione S-transferase, alpha 3	protein-coding
205	chr1	21294202	21294400	Intergenic	Intergenic	-5908	NR_002858	241041	NR_002858	ENSMUSG00000025936	Gm4956	predicted gene 4956	pseudo
206	chr1	21294802	21295000	Intergenic	Intergenic	-6508	NR_002858	241041	NR_002858	ENSMUSG00000025936	Gm4956	predicted gene 4956	pseudo
207	chr1	21295002	21295200	Intergenic	Intergenic	-6708	NR_002858	241041	NR_002858	ENSMUSG00000025936	Gm4956	predicted gene 4956	pseudo
208	chr1	21295602	21295800	Intergenic	Intergenic	-7308	NR_002858	241041	NR_002858	ENSMUSG00000025936	Gm4956	predicted gene 4956	pseudo
209	chr1	21305802	21306000	Intergenic	Intergenic	-17508	NR_002858	241041	NR_002858	ENSMUSG00000025936	Gm4956	predicted gene 4956	pseudo
210	chr1	21310202	21310400	Intergenic	B1_Mus1|SINE|Alu	-21908	NR_002858	241041	NR_002858	ENSMUSG00000025936	Gm4956	predicted gene 4956	pseudo
211	chr1	21310402	21310600	Intergenic	RMER16-int|LTR|ERVK	-22108	NR_002858	241041	NR_002858	ENSMUSG00000025936	Gm4956	predicted gene 4956	pseudo
212	chr1	21316802	21317000	Intergenic	LTRIS_Mus|LTR|ERV1	-22857	NM_183322	368204	NM_183322	ENSMUSG00000067750	Khdc1a	KH domain containing 1A	protein-coding
213	chr1	21317002	21317200	Intergenic	LTRIS_Mus|LTR|ERV1	-22657	NM_183322	368204	NM_183322	ENSMUSG00000067750	Khdc1a	KH domain containing 1A	protein-coding
214	chr1	21317202	21317400	Intergenic	B1_Mus2|SINE|Alu	-22457	NM_183322	368204	NM_183322	ENSMUSG00000067750	Khdc1a	KH domain containing 1A	protein-coding
215	chr1	21318802	21319000	Intergenic	Intergenic	-20857	NM_183322	368204	NM_183322	ENSMUSG00000067750	Khdc1a	KH domain containing 1A	protein-coding
216	chr1	21521002	21521200	intron (NM_001310477, intron 3 of 12)	intron (NM_001310477, intron 3 of 12)	147464	NM_001113187	98582	NM_001113187	ENSMUSG00000085079	Khdc1b	KH domain containing 1B	protein-coding
217	chr1	21683602	21683800	intron (NM_001310477, intron 1 of 12)	L1_Mus3|LINE|L1	268322	NM_023872	226922	NM_023872	ENSMUSG00000028033	Kcnq5	potassium voltage-gated channel, subfamily Q, member 5	protein-coding
218	chr1	22107002	22107200	Intergenic	Intergenic	-154370	NM_001310477	226922	NM_023872	ENSMUSG00000028033	Kcnq5	potassium voltage-gated channel, subfamily Q, member 5	protein-coding
219	chr1	22107202	22107400	Intergenic	Intergenic	-154570	NM_001310477	226922	NM_023872	ENSMUSG00000028033	Kcnq5	potassium voltage-gated channel, subfamily Q, member 5	protein-coding
220	chr1	22122802	22123000	Intergenic	Lx7|LINE|L1	-170170	NM_001310477	226922	NM_023872	ENSMUSG00000028033	Kcnq5	potassium voltage-gated channel, subfamily Q, member 5	protein-coding
221	chr1	22123202	22123400	Intergenic	Lx7|LINE|L1	-170570	NM_001310477	226922	NM_023872	ENSMUSG00000028033	Kcnq5	potassium voltage-gated channel, subfamily Q, member 5	protein-coding
222	chr1	22125602	22125800	Intergenic	Intergenic	-172970	NM_001310477	226922	NM_023872	ENSMUSG00000028033	Kcnq5	potassium voltage-gated channel, subfamily Q, member 5	protein-coding
223	chr1	22125802	22126000	Intergenic	Intergenic	-173170	NM_001310477	226922	NM_023872	ENSMUSG00000028033	Kcnq5	potassium voltage-gated channel, subfamily Q, member 5	protein-coding
224	chr1	22280002	22280200	intron (NM_001012624, intron 28 of 28)	intron (NM_001012624, intron 28 of 28)	-327370	NM_001310477	226922	NM_023872	ENSMUSG00000028033	Kcnq5	potassium voltage-gated channel, subfamily Q, member 5	protein-coding
225	chr1	22280202	22280400	intron (NM_001012624, intron 27 of 28)	intron (NM_001012624, intron 27 of 28)	-327570	NM_001310477	226922	NM_023872	ENSMUSG00000028033	Kcnq5	potassium voltage-gated channel, subfamily Q, member 5	protein-coding
226	chr1	22641002	22641200	intron (NM_001012624, intron 2 of 28)	intron (NM_001012624, intron 2 of 28)	171462	NM_001012624	116837	NM_053270		Rims1	regulating synaptic membrane exocytosis 1	protein-coding
227	chr1	22641202	22641400	intron (NM_001012624, intron 2 of 28)	intron (NM_001012624, intron 2 of 28)	171262	NM_001012624	116837	NM_053270		Rims1	regulating synaptic membrane exocytosis 1	protein-coding
228	chr1	22826802	22827000	Intergenic	ORR1C2|LTR|MaLR	-14338	NM_053270	116837	NM_053270		Rims1	regulating synaptic membrane exocytosis 1	protein-coding
229	chr1	22917802	22918000	Intergenic	Intergenic	-105338	NM_053270	116837	NM_053270		Rims1	regulating synaptic membrane exocytosis 1	protein-coding
230	chr1	22918602	22918800	Intergenic	Intergenic	-106138	NM_053270	116837	NM_053270		Rims1	regulating synaptic membrane exocytosis 1	protein-coding
231	chr1	23169602	23169800	Intergenic	Intergenic	-60609	NM_025746	66755	NM_025746	ENSMUSG00000073730	4933415F23Rik	RIKEN cDNA 4933415F23 gene	protein-coding
232	chr1	23177602	23177800	Intergenic	Intergenic	-68609	NM_025746	66755	NM_025746	ENSMUSG00000073730	4933415F23Rik	RIKEN cDNA 4933415F23 gene	protein-coding
233	chr1	23196002	23196200	Intergenic	MIRb|SINE|MIR	-83007	NR_029533	387225	NR_029533	ENSMUSG00000065405	Mir30a	microRNA 30a	ncRNA
234	chr1	23196602	23196800	Intergenic	Intergenic	-82407	NR_029533	387225	NR_029533	ENSMUSG00000065405	Mir30a	microRNA 30a	ncRNA
235	chr1	23231202	23231400	Intergenic	Intergenic	-47807	NR_029533	387225	NR_029533	ENSMUSG00000065405	Mir30a	microRNA 30a	ncRNA
236	chr1	23273002	23273200	Intergenic	Intergenic	-6007	NR_029533	387225	NR_029533	ENSMUSG00000065405	Mir30a	microRNA 30a	ncRNA
237	chr1	23277402	23277600	Intergenic	Intergenic	-1607	NR_029533	387225	NR_029533	ENSMUSG00000065405	Mir30a	microRNA 30a	ncRNA
238	chr1	23297802	23298000	promoter-TSS (NR_029717)	promoter-TSS (NR_029717)	-639	NR_029717	723964	NR_029717	ENSMUSG00000065567	Mir30c-2	microRNA 30c-2	ncRNA
239	chr1	23321802	23322000	Intergenic	Intergenic	23361	NR_029717	723964	NR_029717	ENSMUSG00000065567	Mir30c-2	microRNA 30c-2	ncRNA
240	chr1	23327402	23327600	Intergenic	MTD|LTR|MaLR	28961	NR_029717	723964	NR_029717	ENSMUSG00000065567	Mir30c-2	microRNA 30c-2	ncRNA
241	chr1	23327602	23327800	Intergenic	MTD|LTR|MaLR	29161	NR_029717	723964	NR_029717	ENSMUSG00000065567	Mir30c-2	microRNA 30c-2	ncRNA
242	chr1	23327802	23328000	Intergenic	Intergenic	29361	NR_029717	723964	NR_029717	ENSMUSG00000065567	Mir30c-2	microRNA 30c-2	ncRNA
243	chr1	23487602	23487800	Intergenic	Intergenic	-97687	NM_001081079	70155	NM_001081079	ENSMUSG00000026158	Ogfrl1	opioid growth factor receptor-like 1	protein-coding
244	chr1	23488002	23488200	Intergenic	L2|LINE|L2	-98087	NM_001081079	70155	NM_001081079	ENSMUSG00000026158	Ogfrl1	opioid growth factor receptor-like 1	protein-coding
245	chr1	23491002	23491200	Intergenic	Intergenic	-101087	NM_001081079	70155	NM_001081079	ENSMUSG00000026158	Ogfrl1	opioid growth factor receptor-like 1	protein-coding
246	chr1	23909002	23909200	intron (NM_028534, intron 1 of 9)	PB1D10|SINE|Alu	7474	NM_001290683	98366	NM_028534	ENSMUSG00000026155	Smap1	small ArfGAP 1	protein-coding
247	chr1	24048802	24049000	intron (NM_026604, intron 11 of 20)	intron (NM_026604, intron 11 of 20)	-36422	NM_026503	68002	NM_026503	ENSMUSG00000026154	Sdhaf4	succinate dehydrogenase complex assembly factor 4	protein-coding
248	chr1	24049002	24049200	intron (NM_026604, intron 11 of 20)	intron (NM_026604, intron 11 of 20)	-36622	NM_026503	68002	NM_026503	ENSMUSG00000026154	Sdhaf4	succinate dehydrogenase complex assembly factor 4	protein-coding
249	chr1	24099002	24099200	intron (NM_026604, intron 1 of 20)	intron (NM_026604, intron 1 of 20)	8079	NM_026604	68187	NM_026604	ENSMUSG00000026153	Fam135a	family with sequence similarity 135, member A	protein-coding
250	chr1	24108602	24108800	Intergenic	Intergenic	-1521	NM_026604	68187	NM_026604	ENSMUSG00000026153	Fam135a	family with sequence similarity 135, member A	protein-coding
251	chr1	24123202	24123400	Intergenic	Intergenic	-16121	NM_026604	68187	NM_026604	ENSMUSG00000026153	Fam135a	family with sequence similarity 135, member A	protein-coding
252	chr1	24162402	24162600	Intergenic	B4A|SINE|B4	-21948	NM_007740	12839	NM_007740	ENSMUSG00000026147	Col9a1	collagen, type IX, alpha 1	protein-coding
253	chr1	24736802	24737000	intron (NM_001310483, intron 1 of 15)	intron (NM_001310483, intron 1 of 15)	51144	NM_001310483	68421	NM_026719	ENSMUSG00000073725	Lmbrd1	LMBR1 domain containing 1	protein-coding
254	chr1	24744602	24744800	intron (NM_001310483, intron 2 of 15)	intron (NM_001310483, intron 2 of 15)	58944	NM_001310483	68421	NM_026719	ENSMUSG00000073725	Lmbrd1	LMBR1 domain containing 1	protein-coding
255	chr1	24744802	24745000	intron (NM_001310483, intron 2 of 15)	intron (NM_001310483, intron 2 of 15)	59144	NM_001310483	68421	NM_026719	ENSMUSG00000073725	Lmbrd1	LMBR1 domain containing 1	protein-coding
256	chr1	24748402	24748600	intron (NM_001310483, intron 2 of 15)	intron (NM_001310483, intron 2 of 15)	62744	NM_001310483	68421	NM_026719	ENSMUSG00000073725	Lmbrd1	LMBR1 domain containing 1	protein-coding
257	chr1	24749802	24750000	intron (NM_001310483, intron 3 of 15)	intron (NM_001310483, intron 3 of 15)	64144	NM_001310483	68421	NM_026719	ENSMUSG00000073725	Lmbrd1	LMBR1 domain containing 1	protein-coding
258	chr1	24756802	24757000	intron (NM_001310483, intron 3 of 15)	intron (NM_001310483, intron 3 of 15)	71144	NM_001310483	68421	NM_026719	ENSMUSG00000073725	Lmbrd1	LMBR1 domain containing 1	protein-coding
259	chr1	24757002	24757200	intron (NM_001310483, intron 3 of 15)	intron (NM_001310483, intron 3 of 15)	71344	NM_001310483	68421	NM_026719	ENSMUSG00000073725	Lmbrd1	LMBR1 domain containing 1	protein-coding
260	chr1	24757602	24757800	intron (NM_001310483, intron 3 of 15)	BC1_Mm|scRNA|scRNA	71944	NM_001310483	68421	NM_026719	ENSMUSG00000073725	Lmbrd1	LMBR1 domain containing 1	protein-coding
261	chr1	24760402	24760600	intron (NM_001310483, intron 3 of 15)	L1MB2|LINE|L1	74744	NM_001310483	68421	NM_026719	ENSMUSG00000073725	Lmbrd1	LMBR1 domain containing 1	protein-coding
262	chr1	24799802	24800000	intron (NM_001310483, intron 9 of 15)	intron (NM_001310483, intron 9 of 15)	114144	NM_001310483	68421	NM_026719	ENSMUSG00000073725	Lmbrd1	LMBR1 domain containing 1	protein-coding
263	chr1	27479402	27479600	Intergenic	Intergenic	-735196	NM_001033764	210940	NM_001033764	ENSMUSG00000073722	4931408C20Rik	RIKEN cDNA 4931408C20 gene	protein-coding
264	chr1	27550602	27550800	Intergenic	Intergenic	-806396	NM_001033764	210940	NM_001033764	ENSMUSG00000073722	4931408C20Rik	RIKEN cDNA 4931408C20 gene	protein-coding
265	chr1	27850002	27850200	Intergenic	MTD|LTR|MaLR	986996	NM_001013750	210962	NM_001013750	ENSMUSG00000048411	Gm597	predicted gene 597	protein-coding
266	chr1	27940602	27940800	Intergenic	Intergenic	896396	NM_001013750	210962	NM_001013750	ENSMUSG00000048411	Gm597	predicted gene 597	protein-coding
267	chr1	28801402	28801600	Intergenic	L1_Mus2|LINE|L1	35596	NM_001013750	210962	NM_001013750	ENSMUSG00000048411	Gm597	predicted gene 597	protein-coding
268	chr1	30840402	30840600	Intergenic	RMER12B|LTR|ERVK	79600	NM_001081080	213109	NM_025871	ENSMUSG00000048874	Phf3	PHD finger protein 3	protein-coding
269	chr1	30841002	30841200	Intergenic	RMER12B|LTR|ERVK	79000	NM_001081080	213109	NM_025871	ENSMUSG00000048874	Phf3	PHD finger protein 3	protein-coding
270	chr1	30859002	30859200	TTS (NM_001081080)	TTS (NM_001081080)	61000	NM_001081080	213109	NM_025871	ENSMUSG00000048874	Phf3	PHD finger protein 3	protein-coding
271	chr1	30867602	30867800	intron (NM_001081080, intron 11 of 14)	intron (NM_001081080, intron 11 of 14)	52400	NM_001081080	213109	NM_025871	ENSMUSG00000048874	Phf3	PHD finger protein 3	protein-coding
272	chr1	30905602	30905800	intron (NM_001081080, intron 1 of 14)	intron (NM_001081080, intron 1 of 14)	14400	NM_001081080	213109	NM_025871	ENSMUSG00000048874	Phf3	PHD finger protein 3	protein-coding
273	chr1	30979202	30979400	Intergenic	B1_Mus2|SINE|Alu	27254	NR_002688	433406	NR_002688		Gm13363	predicted gene 13363	pseudo
274	chr1	30997602	30997800	TTS (NR_002688)	TTS (NR_002688)	8854	NR_002688	433406	NR_002688		Gm13363	predicted gene 13363	pseudo
275	chr1	31003602	31003800	intron (NM_011200, intron 1 of 5)	intron (NM_011200, intron 1 of 5)	2854	NR_002688	433406	NR_002688		Gm13363	predicted gene 13363	pseudo
276	chr1	31007802	31008000	Intergenic	Intergenic	-1301	NM_011200	19243	NM_011200	ENSMUSG00000026064	Ptp4a1	protein tyrosine phosphatase 4a1	protein-coding
277	chr1	31013802	31014000	Intergenic	Intergenic	-7301	NM_011200	19243	NM_011200	ENSMUSG00000026064	Ptp4a1	protein tyrosine phosphatase 4a1	protein-coding
278	chr1	31049002	31049200	Intergenic	MurERV4-int|LTR|ERVK	-42501	NM_011200	19243	NM_011200	ENSMUSG00000026064	Ptp4a1	protein tyrosine phosphatase 4a1	protein-coding
279	chr1	31072002	31072200	Intergenic	Intergenic	-65501	NM_011200	19243	NM_011200	ENSMUSG00000026064	Ptp4a1	protein tyrosine phosphatase 4a1	protein-coding
280	chr1	31092802	31093000	Intergenic	Intergenic	-86301	NM_011200	19243	NM_011200	ENSMUSG00000026064	Ptp4a1	protein tyrosine phosphatase 4a1	protein-coding
281	chr1	31093002	31093200	Intergenic	Intergenic	-86501	NM_011200	19243	NM_011200	ENSMUSG00000026064	Ptp4a1	protein tyrosine phosphatase 4a1	protein-coding
282	chr1	31093202	31093400	Intergenic	Intergenic	-86701	NM_011200	19243	NM_011200	ENSMUSG00000026064	Ptp4a1	protein tyrosine phosphatase 4a1	protein-coding
283	chr1	31129802	31130000	Intergenic	Intergenic	-103379	NM_153601	266744	NM_153601	ENSMUSG00000050217	Lgsn	lengsin, lens protein with glutamine synthetase domain	protein-coding
284	chr1	31150802	31151000	Intergenic	Intergenic	-82379	NM_153601	266744	NM_153601	ENSMUSG00000050217	Lgsn	lengsin, lens protein with glutamine synthetase domain	protein-coding
285	chr1	31232202	31232400	promoter-TSS (NM_153601)	promoter-TSS (NM_153601)	-979	NM_153601	266744	NM_153601	ENSMUSG00000050217	Lgsn	lengsin, lens protein with glutamine synthetase domain	protein-coding
286	chr1	31232402	31232600	promoter-TSS (NM_153601)	promoter-TSS (NM_153601)	-779	NM_153601	266744	NM_153601	ENSMUSG00000050217	Lgsn	lengsin, lens protein with glutamine synthetase domain	protein-coding
287	chr1	31989002	31989200	Intergenic	ETnERV2-int|LTR|ERVK	-240550	NM_133235	170771	NM_133235		Khdrbs2	KH domain containing, RNA binding, signal transduction associated 2	protein-coding
288	chr1	32763602	32763800	Intergenic	Lx4A|LINE|L1	-159563	NM_001164286	408191	NM_001164286	ENSMUSG00000091318	Gm5415	predicted gene 5415	protein-coding
289	chr1	32976002	32976200	Intergenic	Intergenic	-371963	NM_001164286	408191	NM_001164286	ENSMUSG00000091318	Gm5415	predicted gene 5415	protein-coding
290	chr1	33090002	33090200	Intergenic	Intergenic	-485963	NM_001164286	408191	NM_001164286	ENSMUSG00000091318	Gm5415	predicted gene 5415	protein-coding
291	chr1	33131402	33131600	Intergenic	(GA)n|Simple_repeat|Simple_repeat	-527363	NM_001164286	408191	NM_001164286	ENSMUSG00000091318	Gm5415	predicted gene 5415	protein-coding
292	chr1	33153802	33154000	Intergenic	Intergenic	-549763	NM_001164286	408191	NM_001164286	ENSMUSG00000091318	Gm5415	predicted gene 5415	protein-coding
293	chr1	33167402	33167600	Intergenic	Intergenic	559138	NM_008922	19076	NM_008922	ENSMUSG00000026134	Prim2	DNA primase, p58 subunit	protein-coding
294	chr1	33264602	33264800	Intergenic	Intergenic	461938	NM_008922	19076	NM_008922	ENSMUSG00000026134	Prim2	DNA primase, p58 subunit	protein-coding
295	chr1	33270602	33270800	Intergenic	Intergenic	455938	NM_008922	19076	NM_008922	ENSMUSG00000026134	Prim2	DNA primase, p58 subunit	protein-coding
296	chr1	33271202	33271400	Intergenic	Intergenic	455338	NM_008922	19076	NM_008922	ENSMUSG00000026134	Prim2	DNA primase, p58 subunit	protein-coding
297	chr1	33271802	33272000	Intergenic	Intergenic	454738	NM_008922	19076	NM_008922	ENSMUSG00000026134	Prim2	DNA primase, p58 subunit	protein-coding
298	chr1	33294202	33294400	Intergenic	Intergenic	432338	NM_008922	19076	NM_008922	ENSMUSG00000026134	Prim2	DNA primase, p58 subunit	protein-coding
299	chr1	33383602	33383800	Intergenic	L1_Mm|LINE|L1	342938	NM_008922	19076	NM_008922	ENSMUSG00000026134	Prim2	DNA primase, p58 subunit	protein-coding
300	chr1	33385402	33385600	Intergenic	Intergenic	341138	NM_008922	19076	NM_008922	ENSMUSG00000026134	Prim2	DNA primase, p58 subunit	protein-coding
301	chr1	33634202	33634400	intron (NM_008922, intron 7 of 13)	intron (NM_008922, intron 7 of 13)	92338	NM_008922	19076	NM_008922	ENSMUSG00000026134	Prim2	DNA primase, p58 subunit	protein-coding
302	chr1	33779402	33779600	intron (NM_001159729, intron 2 of 7)	intron (NM_001159729, intron 2 of 7)	2237	NM_001159729	19335	NM_008999	ENSMUSG00000004768	Rab23	RAB23, member RAS oncogene family	protein-coding
303	chr1	33779602	33779800	intron (NM_001159729, intron 2 of 7)	B2_Mm1a|SINE|B2	2437	NM_001159729	19335	NM_008999	ENSMUSG00000004768	Rab23	RAB23, member RAS oncogene family	protein-coding
304	chr1	33791602	33791800	exon (NM_008999, exon 5 of 8)	exon (NM_008999, exon 5 of 8)	14437	NM_001159729	19335	NM_008999	ENSMUSG00000004768	Rab23	RAB23, member RAS oncogene family	protein-coding
305	chr1	33825002	33825200	intron (NM_133817, intron 13 of 14)	B4|SINE|B4	-10506	NM_145392	213539	NM_145392	ENSMUSG00000042215	Bag2	BCL2-associated athanogene 2	protein-coding
306	chr1	34167402	34167600	intron (NM_134448, intron 2 of 97)	intron (NM_134448, intron 2 of 97)	-6703	NR_105861	102466987	NR_105861	ENSMUSG00000105982	Mir6896	microRNA 6896	ncRNA
307	chr1	34192802	34193000	intron (NM_134448, intron 6 of 97)	intron (NM_134448, intron 6 of 97)	18697	NR_105861	102466987	NR_105861	ENSMUSG00000105982	Mir6896	microRNA 6896	ncRNA
308	chr1	34296602	34296800	intron (NM_134448, intron 57 of 97)	intron (NM_134448, intron 57 of 97)	79526	NM_010081	13518	NM_010081	ENSMUSG00000026131	Dst	dystonin	protein-coding
309	chr1	34296802	34297000	intron (NM_134448, intron 57 of 97)	intron (NM_134448, intron 57 of 97)	79726	NM_010081	13518	NM_010081	ENSMUSG00000026131	Dst	dystonin	protein-coding
310	chr1	34309402	34309600	intron (NM_134448, intron 63 of 97)	intron (NM_134448, intron 63 of 97)	92326	NM_010081	13518	NM_010081	ENSMUSG00000026131	Dst	dystonin	protein-coding
311	chr1	34311002	34311200	intron (NM_134448, intron 64 of 97)	intron (NM_134448, intron 64 of 97)	93926	NM_010081	13518	NM_010081	ENSMUSG00000026131	Dst	dystonin	protein-coding
312	chr1	34352202	34352400	intron (NM_134448, intron 91 of 97)	intron (NM_134448, intron 91 of 97)	135126	NM_010081	13518	NM_010081	ENSMUSG00000026131	Dst	dystonin	protein-coding
313	chr1	34444802	34445000	Intergenic	Intergenic	45143	NR_039562	100628580	NR_039562	ENSMUSG00000092852	Mir5103	microRNA 5103	ncRNA
314	chr1	34472202	34472400	Intergenic	Intergenic	17743	NR_039562	100628580	NR_039562	ENSMUSG00000092852	Mir5103	microRNA 5103	ncRNA
315	chr1	34494802	34495000	intron (NM_027159, intron 3 of 4)	intron (NM_027159, intron 3 of 4)	1616	NM_027159	69668	NM_027159	ENSMUSG00000042111	Ccdc115	coiled-coil domain containing 115	protein-coding
316	chr1	34879602	34879800	intron (NM_174997, intron 3 of 6)	intron (NM_174997, intron 3 of 6)	20194	NM_174997	214469	NM_174997	ENSMUSG00000037503	Fam168b	family with sequence similarity 168, member B	protein-coding
317	chr1	34893802	34894000	intron (NM_001160235, intron 1 of 7)	intron (NM_001160235, intron 1 of 7)	5994	NM_174997	214469	NM_174997	ENSMUSG00000037503	Fam168b	family with sequence similarity 168, member B	protein-coding
318	chr1	34932002	34932200	intron (NM_145516, intron 7 of 7)	RLTR24|LTR|ERV1	25297	NM_175421	226971	NM_145516	ENSMUSG00000026123	Plekhb2	pleckstrin homology domain containing, family B (evectins) member 2	protein-coding
319	chr1	35020802	35021000	Intergenic	ORR1E|LTR|MaLR	114097	NM_175421	226971	NM_145516	ENSMUSG00000026123	Plekhb2	pleckstrin homology domain containing, family B (evectins) member 2	protein-coding
320	chr1	35764802	35765000	Intergenic	Intergenic	-360344	NM_015818	50785	NM_015818	ENSMUSG00000045216	Hs6st1	heparan sulfate 6-O-sulfotransferase 1	protein-coding
321	chr1	35893002	35893200	Intergenic	L1_Rod|LINE|L1	-232144	NM_015818	50785	NM_015818	ENSMUSG00000045216	Hs6st1	heparan sulfate 6-O-sulfotransferase 1	protein-coding
322	chr1	35893202	35893400	Intergenic	L1_Rod|LINE|L1	-231944	NM_015818	50785	NM_015818	ENSMUSG00000045216	Hs6st1	heparan sulfate 6-O-sulfotransferase 1	protein-coding
323	chr1	35894402	35894600	Intergenic	L1_Rod|LINE|L1	-230744	NM_015818	50785	NM_015818	ENSMUSG00000045216	Hs6st1	heparan sulfate 6-O-sulfotransferase 1	protein-coding
324	chr1	35935402	35935600	Intergenic	Intergenic	-189744	NM_015818	50785	NM_015818	ENSMUSG00000045216	Hs6st1	heparan sulfate 6-O-sulfotransferase 1	protein-coding
325	chr1	35937802	35938000	Intergenic	Intergenic	-187344	NM_015818	50785	NM_015818	ENSMUSG00000045216	Hs6st1	heparan sulfate 6-O-sulfotransferase 1	protein-coding
326	chr1	35938002	35938200	Intergenic	B1_Mus1|SINE|Alu	-187144	NM_015818	50785	NM_015818	ENSMUSG00000045216	Hs6st1	heparan sulfate 6-O-sulfotransferase 1	protein-coding
327	chr1	35990402	35990600	Intergenic	Intergenic	-134744	NM_015818	50785	NM_015818	ENSMUSG00000045216	Hs6st1	heparan sulfate 6-O-sulfotransferase 1	protein-coding
328	chr1	35990602	35990800	Intergenic	Intergenic	-134544	NM_015818	50785	NM_015818	ENSMUSG00000045216	Hs6st1	heparan sulfate 6-O-sulfotransferase 1	protein-coding
329	chr1	36084202	36084400	Intergenic	L1M5|LINE|L1	-40944	NM_015818	50785	NM_015818	ENSMUSG00000045216	Hs6st1	heparan sulfate 6-O-sulfotransferase 1	protein-coding
330	chr1	36123602	36123800	Intergenic	B4|SINE|B4	-1544	NM_015818	50785	NM_015818	ENSMUSG00000045216	Hs6st1	heparan sulfate 6-O-sulfotransferase 1	protein-coding
331	chr1	36123802	36124000	Intergenic	B1_Mus1|SINE|Alu	-1344	NM_015818	50785	NM_015818	ENSMUSG00000045216	Hs6st1	heparan sulfate 6-O-sulfotransferase 1	protein-coding
332	chr1	36130602	36130800	intron (NM_015818, intron 1 of 1)	intron (NM_015818, intron 1 of 1)	5456	NM_015818	50785	NM_015818	ENSMUSG00000045216	Hs6st1	heparan sulfate 6-O-sulfotransferase 1	protein-coding
333	chr1	36130802	36131000	intron (NM_015818, intron 1 of 1)	intron (NM_015818, intron 1 of 1)	5656	NM_015818	50785	NM_015818	ENSMUSG00000045216	Hs6st1	heparan sulfate 6-O-sulfotransferase 1	protein-coding
334	chr1	36131002	36131200	intron (NM_015818, intron 1 of 1)	B1_Mus2|SINE|Alu	5856	NM_015818	50785	NM_015818	ENSMUSG00000045216	Hs6st1	heparan sulfate 6-O-sulfotransferase 1	protein-coding
335	chr1	36136202	36136400	intron (NM_015818, intron 1 of 1)	intron (NM_015818, intron 1 of 1)	11056	NM_015818	50785	NM_015818	ENSMUSG00000045216	Hs6st1	heparan sulfate 6-O-sulfotransferase 1	protein-coding
336	chr1	36143802	36144000	intron (NM_015818, intron 1 of 1)	L1MB3|LINE|L1	18656	NM_015818	50785	NM_015818	ENSMUSG00000045216	Hs6st1	heparan sulfate 6-O-sulfotransferase 1	protein-coding
337	chr1	36147602	36147800	intron (NM_015818, intron 1 of 1)	intron (NM_015818, intron 1 of 1)	22456	NM_015818	50785	NM_015818	ENSMUSG00000045216	Hs6st1	heparan sulfate 6-O-sulfotransferase 1	protein-coding
338	chr1	36150402	36150600	intron (NM_015818, intron 1 of 1)	intron (NM_015818, intron 1 of 1)	25256	NM_015818	50785	NM_015818	ENSMUSG00000045216	Hs6st1	heparan sulfate 6-O-sulfotransferase 1	protein-coding
339	chr1	36150602	36150800	intron (NM_015818, intron 1 of 1)	intron (NM_015818, intron 1 of 1)	25456	NM_015818	50785	NM_015818	ENSMUSG00000045216	Hs6st1	heparan sulfate 6-O-sulfotransferase 1	protein-coding
340	chr1	36150802	36151000	intron (NM_015818, intron 1 of 1)	intron (NM_015818, intron 1 of 1)	25656	NM_015818	50785	NM_015818	ENSMUSG00000045216	Hs6st1	heparan sulfate 6-O-sulfotransferase 1	protein-coding
341	chr1	36155402	36155600	intron (NM_015818, intron 1 of 1)	intron (NM_015818, intron 1 of 1)	30256	NM_015818	50785	NM_015818	ENSMUSG00000045216	Hs6st1	heparan sulfate 6-O-sulfotransferase 1	protein-coding
342	chr1	36158202	36158400	intron (NM_015818, intron 1 of 1)	B3A|SINE|B2	33056	NM_015818	50785	NM_015818	ENSMUSG00000045216	Hs6st1	heparan sulfate 6-O-sulfotransferase 1	protein-coding
343	chr1	36158402	36158600	intron (NM_015818, intron 1 of 1)	B3A|SINE|B2	33256	NM_015818	50785	NM_015818	ENSMUSG00000045216	Hs6st1	heparan sulfate 6-O-sulfotransferase 1	protein-coding
344	chr1	36158602	36158800	intron (NM_015818, intron 1 of 1)	intron (NM_015818, intron 1 of 1)	33456	NM_015818	50785	NM_015818	ENSMUSG00000045216	Hs6st1	heparan sulfate 6-O-sulfotransferase 1	protein-coding
345	chr1	36163802	36164000	TTS (NM_015818)	TTS (NM_015818)	37257	NR_105862	102465540	NR_105862	ENSMUSG00000098752	Mir6897	microRNA 6897	ncRNA
346	chr1	36167002	36167200	Intergenic	Intergenic	34057	NR_105862	102465540	NR_105862	ENSMUSG00000098752	Mir6897	microRNA 6897	ncRNA
347	chr1	36282802	36283000	intron (NM_198899, intron 4 of 40)	ORR1D2|LTR|MaLR	18246	NM_198899	320011	NM_198899	ENSMUSG00000037470	Uggt1	UDP-glucose glycoprotein glucosyltransferase 1	protein-coding
348	chr1	36285202	36285400	intron (NM_198899, intron 3 of 40)	intron (NM_198899, intron 3 of 40)	15846	NM_198899	320011	NM_198899	ENSMUSG00000037470	Uggt1	UDP-glucose glycoprotein glucosyltransferase 1	protein-coding
349	chr1	36290402	36290600	intron (NM_198899, intron 2 of 40)	ID_B1|SINE|B4	10646	NM_198899	320011	NM_198899	ENSMUSG00000037470	Uggt1	UDP-glucose glycoprotein glucosyltransferase 1	protein-coding
350	chr1	36373602	36373800	intron (NM_145996, intron 2 of 4)	intron (NM_145996, intron 2 of 4)	9123	NM_001172205	214855	NM_145996	ENSMUSG00000037447	Arid5a	AT rich interactive domain 5A (MRF1-like)	protein-coding
351	chr1	36383002	36383200	Intergenic	Intergenic	18523	NM_001172205	214855	NM_145996	ENSMUSG00000037447	Arid5a	AT rich interactive domain 5A (MRF1-like)	protein-coding
352	chr1	36418202	36418400	intron (NM_001310513, intron 3 of 21)	intron (NM_001310513, intron 3 of 21)	7725	NM_001310513	226976	NM_172652	ENSMUSG00000010453	Kansl3	KAT8 regulatory NSL complex subunit 3	protein-coding
353	chr1	36418802	36419000	intron (NM_001310513, intron 3 of 21)	intron (NM_001310513, intron 3 of 21)	7125	NM_001310513	226976	NM_172652	ENSMUSG00000010453	Kansl3	KAT8 regulatory NSL complex subunit 3	protein-coding
354	chr1	36419002	36419200	intron (NM_001310513, intron 3 of 21)	intron (NM_001310513, intron 3 of 21)	6925	NM_001310513	226976	NM_172652	ENSMUSG00000010453	Kansl3	KAT8 regulatory NSL complex subunit 3	protein-coding
355	chr1	36423602	36423800	intron (NM_001310513, intron 2 of 21)	intron (NM_001310513, intron 2 of 21)	2325	NM_001310513	226976	NM_172652	ENSMUSG00000010453	Kansl3	KAT8 regulatory NSL complex subunit 3	protein-coding
356	chr1	36424002	36424200	intron (NM_001310513, intron 2 of 21)	intron (NM_001310513, intron 2 of 21)	1925	NM_001310513	226976	NM_172652	ENSMUSG00000010453	Kansl3	KAT8 regulatory NSL complex subunit 3	protein-coding
357	chr1	36427202	36427400	Intergenic	Intergenic	-1275	NM_172652	226976	NM_172652	ENSMUSG00000010453	Kansl3	KAT8 regulatory NSL complex subunit 3	protein-coding
358	chr1	36427602	36427800	Intergenic	ID_B1|SINE|B4	-1435	NM_001277076	100534273	NM_001277076	ENSMUSG00000037432	Fer1l5	fer-1-like 5 (C. elegans)	protein-coding
359	chr1	36427802	36428000	Intergenic	RCHARR1|DNA|MER1_type	-1235	NM_001277076	100534273	NM_001277076	ENSMUSG00000037432	Fer1l5	fer-1-like 5 (C. elegans)	protein-coding
360	chr1	36428202	36428400	promoter-TSS (NM_001277076)	promoter-TSS (NM_001277076)	-835	NM_001277076	100534273	NM_001277076	ENSMUSG00000037432	Fer1l5	fer-1-like 5 (C. elegans)	protein-coding
361	chr1	36517402	36517600	Intergenic	Intergenic	-10941	NM_033570	94220	NM_033570	ENSMUSG00000037408	Cnnm4	cyclin M4	protein-coding
362	chr1	36523002	36523200	Intergenic	ID2|SINE|ID	-5341	NM_033570	94220	NM_033570	ENSMUSG00000037408	Cnnm4	cyclin M4	protein-coding
363	chr1	36532802	36533000	intron (NM_033570, intron 1 of 6)	L2a|LINE|L2	4459	NM_033570	94220	NM_033570	ENSMUSG00000037408	Cnnm4	cyclin M4	protein-coding
364	chr1	36536202	36536400	intron (NM_033570, intron 1 of 6)	intron (NM_033570, intron 1 of 6)	7859	NM_033570	94220	NM_033570	ENSMUSG00000037408	Cnnm4	cyclin M4	protein-coding
365	chr1	36582402	36582600	3' UTR (NM_053186, exon 8 of 8)	3' UTR (NM_053186, exon 8 of 8)	10083	NM_153502	78321	NM_153502	ENSMUSG00000067653	Ankrd23	ankyrin repeat domain 23	protein-coding
366	chr1	36583402	36583600	3' UTR (NM_053186, exon 8 of 8)	3' UTR (NM_053186, exon 8 of 8)	9083	NM_153502	78321	NM_153502	ENSMUSG00000067653	Ankrd23	ankyrin repeat domain 23	protein-coding
367	chr1	36584202	36584400	3' UTR (NM_053186, exon 8 of 8)	3' UTR (NM_053186, exon 8 of 8)	8283	NM_153502	78321	NM_153502	ENSMUSG00000067653	Ankrd23	ankyrin repeat domain 23	protein-coding
368	chr1	36594002	36594200	promoter-TSS (NM_001310521)	promoter-TSS (NM_001310521)	-700	NM_001310521	78321	NM_153502	ENSMUSG00000067653	Ankrd23	ankyrin repeat domain 23	protein-coding
369	chr1	36596602	36596800	intron (NM_026241, intron 3 of 3)	B1F2|SINE|Alu	-3300	NM_001310521	78321	NM_153502	ENSMUSG00000067653	Ankrd23	ankyrin repeat domain 23	protein-coding
370	chr1	36837402	36837600	intron (NM_009539, intron 9 of 12)	MIRb|SINE|MIR	1672	NM_001289612	22637	NM_009539	ENSMUSG00000026117	Zap70	zeta-chain (TCR) associated protein kinase	protein-coding
371	chr1	36837602	36837800	exon (NM_001289766, exon 10 of 13)	exon (NM_001289766, exon 10 of 13)	1872	NM_001289612	22637	NM_009539	ENSMUSG00000026117	Zap70	zeta-chain (TCR) associated protein kinase	protein-coding
372	chr1	36837802	36838000	intron (NM_009539, intron 10 of 12)	intron (NM_009539, intron 10 of 12)	2072	NM_001289612	22637	NM_009539	ENSMUSG00000026117	Zap70	zeta-chain (TCR) associated protein kinase	protein-coding
373	chr1	36845402	36845600	Intergenic	B3A|SINE|B2	9672	NM_001289612	22637	NM_009539	ENSMUSG00000026117	Zap70	zeta-chain (TCR) associated protein kinase	protein-coding
374	chr1	36896802	36897000	intron (NM_018872, intron 7 of 40)	intron (NM_018872, intron 7 of 40)	61072	NM_001289612	22637	NM_009539	ENSMUSG00000026117	Zap70	zeta-chain (TCR) associated protein kinase	protein-coding
375	chr1	36897002	36897200	intron (NM_018872, intron 7 of 40)	intron (NM_018872, intron 7 of 40)	61272	NM_001289612	22637	NM_009539	ENSMUSG00000026117	Zap70	zeta-chain (TCR) associated protein kinase	protein-coding
376	chr1	36959402	36959600	intron (NM_018872, intron 1 of 40)	L1M4|LINE|L1	36871	NM_018872	56030	NM_018872	ENSMUSG00000026116	Tmem131	transmembrane protein 131	protein-coding
377	chr1	36991802	36992000	intron (NM_018872, intron 1 of 40)	intron (NM_018872, intron 1 of 40)	4471	NM_018872	56030	NM_018872	ENSMUSG00000026116	Tmem131	transmembrane protein 131	protein-coding
378	chr1	36994002	36994200	intron (NM_018872, intron 1 of 40)	intron (NM_018872, intron 1 of 40)	2271	NM_018872	56030	NM_018872	ENSMUSG00000026116	Tmem131	transmembrane protein 131	protein-coding
379	chr1	37033402	37033600	Intergenic	Intergenic	-37129	NM_018872	56030	NM_018872	ENSMUSG00000026116	Tmem131	transmembrane protein 131	protein-coding
380	chr1	37033602	37033800	Intergenic	Intergenic	-37329	NM_018872	56030	NM_018872	ENSMUSG00000026116	Tmem131	transmembrane protein 131	protein-coding
381	chr1	37060002	37060200	Intergenic	B2_Mm2|SINE|B2	-63729	NM_018872	56030	NM_018872	ENSMUSG00000026116	Tmem131	transmembrane protein 131	protein-coding
382	chr1	37083802	37084000	Intergenic	Intergenic	-87529	NM_018872	56030	NM_018872	ENSMUSG00000026116	Tmem131	transmembrane protein 131	protein-coding
383	chr1	37360602	37360800	intron (NM_030266, intron 1 of 25)	L1MC4|LINE|L1	4018	NM_001290797	269180	NM_030266	ENSMUSG00000026113	Inpp4a	inositol polyphosphate-4-phosphatase, type I	protein-coding
384	chr1	37380202	37380400	intron (NM_030266, intron 1 of 25)	intron (NM_030266, intron 1 of 25)	23618	NM_001290797	269180	NM_030266	ENSMUSG00000026113	Inpp4a	inositol polyphosphate-4-phosphatase, type I	protein-coding
385	chr1	37399002	37399200	intron (NM_030266, intron 1 of 25)	intron (NM_030266, intron 1 of 25)	-26961	NM_172971	269180	NM_030266	ENSMUSG00000026113	Inpp4a	inositol polyphosphate-4-phosphatase, type I	protein-coding
386	chr1	37403202	37403400	intron (NM_030266, intron 1 of 25)	intron (NM_030266, intron 1 of 25)	-22761	NM_172971	269180	NM_030266	ENSMUSG00000026113	Inpp4a	inositol polyphosphate-4-phosphatase, type I	protein-coding
387	chr1	37418002	37418200	intron (NM_030266, intron 4 of 25)	L1_Mur1|LINE|L1	-7961	NM_172971	269180	NM_030266	ENSMUSG00000026113	Inpp4a	inositol polyphosphate-4-phosphatase, type I	protein-coding
388	chr1	37418602	37418800	intron (NM_030266, intron 4 of 25)	L1_Mur1|LINE|L1	-7361	NM_172971	269180	NM_030266	ENSMUSG00000026113	Inpp4a	inositol polyphosphate-4-phosphatase, type I	protein-coding
389	chr1	37419002	37419200	intron (NM_030266, intron 4 of 25)	intron (NM_030266, intron 4 of 25)	-6961	NM_172971	269180	NM_030266	ENSMUSG00000026113	Inpp4a	inositol polyphosphate-4-phosphatase, type I	protein-coding
390	chr1	37476002	37476200	3' UTR (NM_198006, exon 3 of 3)	3' UTR (NM_198006, exon 3 of 3)	10847	NM_198006	76178	NM_198006	ENSMUSG00000026112	Coa5	cytochrome C oxidase assembly factor 5	protein-coding
391	chr1	37604802	37605000	Intergenic	Intergenic	-7040	NM_173870	269181	NM_173870	ENSMUSG00000026110	Mgat4a	mannoside acetylglucosaminyltransferase 4, isoenzyme A	protein-coding
392	chr1	37624602	37624800	Intergenic	B4|SINE|B4	-26840	NM_173870	269181	NM_173870	ENSMUSG00000026110	Mgat4a	mannoside acetylglucosaminyltransferase 4, isoenzyme A	protein-coding
393	chr1	37625402	37625600	Intergenic	Intergenic	-27640	NM_173870	269181	NM_173870	ENSMUSG00000026110	Mgat4a	mannoside acetylglucosaminyltransferase 4, isoenzyme A	protein-coding
394	chr1	37625602	37625800	Intergenic	Intergenic	-27840	NM_173870	269181	NM_173870	ENSMUSG00000026110	Mgat4a	mannoside acetylglucosaminyltransferase 4, isoenzyme A	protein-coding
395	chr1	37626402	37626600	Intergenic	Lx7|LINE|L1	-28640	NM_173870	269181	NM_173870	ENSMUSG00000026110	Mgat4a	mannoside acetylglucosaminyltransferase 4, isoenzyme A	protein-coding
396	chr1	37687402	37687600	intron (NM_028096, intron 5 of 9)	intron (NM_028096, intron 5 of 9)	89155	NM_028096	72097	NM_028096	ENSMUSG00000026090	2010300C02Rik	RIKEN cDNA 2010300C02 gene	protein-coding
397	chr1	37913602	37913800	intron (NM_001290720, intron 1 of 17)	MTD|LTR|MaLR	-1483	NR_110976	211484	NM_207228	ENSMUSG00000060771	Tsga10	testis specific 10	protein-coding
398	chr1	37934402	37934600	Intergenic	Intergenic	5450	NM_001037918	623661	NM_001037918	ENSMUSG00000037216	Lipt1	lipoyltransferase 1	protein-coding
399	chr1	37934602	37934800	Intergenic	Intergenic	5650	NM_001037918	623661	NM_001037918	ENSMUSG00000037216	Lipt1	lipoyltransferase 1	protein-coding
400	chr1	37934802	37935000	TTS (NM_026913)	TTS (NM_026913)	5850	NM_001037918	623661	NM_001037918	ENSMUSG00000037216	Lipt1	lipoyltransferase 1	protein-coding
401	chr1	37935002	37935200	TTS (NM_026913)	TTS (NM_026913)	6050	NM_001037918	623661	NM_001037918	ENSMUSG00000037216	Lipt1	lipoyltransferase 1	protein-coding
402	chr1	37935202	37935400	TTS (NM_026913)	TTS (NM_026913)	6250	NM_001037918	623661	NM_001037918	ENSMUSG00000037216	Lipt1	lipoyltransferase 1	protein-coding
403	chr1	38088202	38088400	intron (NM_198303, intron 6 of 23)	intron (NM_198303, intron 6 of 23)	33446	NM_198303	226982	NM_198303	ENSMUSG00000026083	Eif5b	eukaryotic translation initiation factor 5B	protein-coding
404	chr1	38088402	38088600	intron (NM_198303, intron 6 of 23)	PB1D9|SINE|Alu	33646	NM_198303	226982	NM_198303	ENSMUSG00000026083	Eif5b	eukaryotic translation initiation factor 5B	protein-coding
405	chr1	38088602	38088800	intron (NM_198303, intron 6 of 23)	intron (NM_198303, intron 6 of 23)	33846	NM_198303	226982	NM_198303	ENSMUSG00000026083	Eif5b	eukaryotic translation initiation factor 5B	protein-coding
406	chr1	38101002	38101200	intron (NM_198303, intron 14 of 23)	intron (NM_198303, intron 14 of 23)	46246	NM_198303	226982	NM_198303	ENSMUSG00000026083	Eif5b	eukaryotic translation initiation factor 5B	protein-coding
407	chr1	38138002	38138200	intron (NM_019570, intron 8 of 22)	intron (NM_019570, intron 8 of 22)	48406	NM_019570	56210	NM_019570	ENSMUSG00000026082	Rev1	REV1 homolog (S. cerevisiae)	protein-coding
408	chr1	38149002	38149200	intron (NM_019570, intron 4 of 22)	intron (NM_019570, intron 4 of 22)	37406	NM_019570	56210	NM_019570	ENSMUSG00000026082	Rev1	REV1 homolog (S. cerevisiae)	protein-coding
409	chr1	38175202	38175400	intron (NM_019570, intron 1 of 22)	B1_Mur1|SINE|Alu	11206	NM_019570	56210	NM_019570	ENSMUSG00000026082	Rev1	REV1 homolog (S. cerevisiae)	protein-coding
410	chr1	38298002	38298200	intron (NM_001290814, intron 10 of 21)	intron (NM_001290814, intron 10 of 21)	-111594	NM_019570	56210	NM_019570	ENSMUSG00000026082	Rev1	REV1 homolog (S. cerevisiae)	protein-coding
411	chr1	38918402	38918600	Intergenic	MLT-int|LTR|MaLR	36504	NM_145142	98388	NM_145142	ENSMUSG00000026080	Chst10	carbohydrate sulfotransferase 10	protein-coding
412	chr1	39072402	39072600	Intergenic	Intergenic	27842	NM_026850	68833	NM_026850		Pdcl3	phosducin-like 3	protein-coding
413	chr1	39122602	39122800	Intergenic	MIR|SINE|MIR	78042	NM_026850	68833	NM_026850		Pdcl3	phosducin-like 3	protein-coding
414	chr1	39126802	39127000	Intergenic	Intergenic	82242	NM_026850	68833	NM_026850		Pdcl3	phosducin-like 3	protein-coding
415	chr1	39160002	39160200	Intergenic	L1M7|LINE|L1	83736	NR_105767	102466631	NR_105767	ENSMUSG00000098833	Mir6349	microRNA 6349	ncRNA
416	chr1	39200402	39200600	Intergenic	Intergenic	43336	NR_105767	102466631	NR_105767	ENSMUSG00000098833	Mir6349	microRNA 6349	ncRNA
417	chr1	39244202	39244400	promoter-TSS (NR_105767)	promoter-TSS (NR_105767)	-464	NR_105767	102466631	NR_105767	ENSMUSG00000098833	Mir6349	microRNA 6349	ncRNA
418	chr1	39382202	39382400	intron (NM_008719, intron 9 of 20)	intron (NM_008719, intron 9 of 20)	-42395	NM_053257	114641	NM_053257	ENSMUSG00000073702	Rpl31	ribosomal protein L31	protein-coding
419	chr1	39382802	39383000	intron (NM_008719, intron 9 of 20)	intron (NM_008719, intron 9 of 20)	-41795	NM_053257	114641	NM_053257	ENSMUSG00000073702	Rpl31	ribosomal protein L31	protein-coding
420	chr1	39449802	39450000	intron (NM_018775, intron 6 of 19)	B2_Mm2|SINE|B2	25205	NM_001252219	114641	NM_053257	ENSMUSG00000073702	Rpl31	ribosomal protein L31	protein-coding
421	chr1	39489202	39489400	intron (NM_018775, intron 1 of 19)	(TATG)n|Simple_repeat|Simple_repeat	46291	NM_018775	54610	NM_018775	ENSMUSG00000003134	Tbc1d8	TBC1 domain family, member 8	protein-coding
422	chr1	39509002	39509200	intron (NM_018775, intron 1 of 19)	PB1D10|SINE|Alu	26491	NM_018775	54610	NM_018775	ENSMUSG00000003134	Tbc1d8	TBC1 domain family, member 8	protein-coding
423	chr1	39572402	39572600	Intergenic	Intergenic	-20146	NM_028043	52846	NM_028043	ENSMUSG00000003135	Cnot11	CCR4-NOT transcription complex, subunit 11	protein-coding
424	chr1	39573602	39573800	Intergenic	Lx7|LINE|L1	-18946	NM_028043	52846	NM_028043	ENSMUSG00000003135	Cnot11	CCR4-NOT transcription complex, subunit 11	protein-coding
425	chr1	39668802	39669000	Intergenic	Intergenic	-34709	NM_001033135	67702	NM_001033135	ENSMUSG00000048234	Rnf149	ring finger protein 149	protein-coding
426	chr1	39669002	39669200	Intergenic	Intergenic	-34909	NM_001033135	67702	NM_001033135	ENSMUSG00000048234	Rnf149	ring finger protein 149	protein-coding
427	chr1	39918002	39918200	Intergenic	Intergenic	-13926	NR_040465	73426	NR_040465	ENSMUSG00000101634	1700066B17Rik	RIKEN cDNA 1700066B17 gene	ncRNA
428	chr1	39946002	39946200	Intergenic	Intergenic	-11657	NM_001252202	26921	NM_008696	ENSMUSG00000026074	Map4k4	mitogen-activated protein kinase kinase kinase kinase 4	protein-coding
429	chr1	40206202	40206400	Intergenic	MLT1H1|LTR|MaLR	-63605	NR_037980	100047133	NR_037980	ENSMUSG00000097899	Gm16894	predicted gene, 16894	ncRNA
430	chr1	40212802	40213000	Intergenic	B1_Mus1|SINE|Alu	-69024	NM_008362	16177	NM_008362	ENSMUSG00000026072	Il1r1	interleukin 1 receptor, type I	protein-coding
431	chr1	40220802	40221000	Intergenic	RLTR28|LTR|ERVL	-61024	NM_008362	16177	NM_008362	ENSMUSG00000026072	Il1r1	interleukin 1 receptor, type I	protein-coding
432	chr1	40225802	40226000	Intergenic	RLTR18|LTR|ERVK	-56024	NM_008362	16177	NM_008362	ENSMUSG00000026072	Il1r1	interleukin 1 receptor, type I	protein-coding
433	chr1	40226002	40226200	Intergenic	Intergenic	-55824	NM_008362	16177	NM_008362	ENSMUSG00000026072	Il1r1	interleukin 1 receptor, type I	protein-coding
434	chr1	40229202	40229400	Intergenic	Lx7|LINE|L1	-52624	NM_008362	16177	NM_008362	ENSMUSG00000026072	Il1r1	interleukin 1 receptor, type I	protein-coding
435	chr1	40232202	40232400	Intergenic	Intergenic	-49624	NM_008362	16177	NM_008362	ENSMUSG00000026072	Il1r1	interleukin 1 receptor, type I	protein-coding
436	chr1	40236002	40236200	Intergenic	Intergenic	-45824	NM_008362	16177	NM_008362	ENSMUSG00000026072	Il1r1	interleukin 1 receptor, type I	protein-coding
437	chr1	40236602	40236800	Intergenic	Intergenic	-45224	NM_008362	16177	NM_008362	ENSMUSG00000026072	Il1r1	interleukin 1 receptor, type I	protein-coding
438	chr1	40251202	40251400	Intergenic	RMER6A|LTR|ERVK	-30624	NM_008362	16177	NM_008362	ENSMUSG00000026072	Il1r1	interleukin 1 receptor, type I	protein-coding
439	chr1	40278402	40278600	Intergenic	RMER19B|LTR|ERVK	-3424	NM_008362	16177	NM_008362	ENSMUSG00000026072	Il1r1	interleukin 1 receptor, type I	protein-coding
440	chr1	40282802	40283000	intron (NM_008362, intron 1 of 10)	intron (NM_008362, intron 1 of 10)	976	NM_008362	16177	NM_008362	ENSMUSG00000026072	Il1r1	interleukin 1 receptor, type I	protein-coding
441	chr1	40285802	40286000	intron (NM_008362, intron 1 of 10)	intron (NM_008362, intron 1 of 10)	3976	NM_008362	16177	NM_008362	ENSMUSG00000026072	Il1r1	interleukin 1 receptor, type I	protein-coding
442	chr1	40291802	40292000	intron (NM_008362, intron 1 of 10)	intron (NM_008362, intron 1 of 10)	9976	NM_008362	16177	NM_008362	ENSMUSG00000026072	Il1r1	interleukin 1 receptor, type I	protein-coding
443	chr1	40300002	40300200	intron (NM_008362, intron 1 of 10)	intron (NM_008362, intron 1 of 10)	18176	NM_008362	16177	NM_008362	ENSMUSG00000026072	Il1r1	interleukin 1 receptor, type I	protein-coding
444	chr1	40300402	40300600	intron (NM_008362, intron 1 of 10)	B4A|SINE|B4	18576	NM_008362	16177	NM_008362	ENSMUSG00000026072	Il1r1	interleukin 1 receptor, type I	protein-coding
445	chr1	40494602	40494800	intron (NM_001294171, intron 1 of 7)	intron (NM_001294171, intron 1 of 7)	-1773	NM_010743	17082	NM_010743	ENSMUSG00000026069	Il1rl1	interleukin 1 receptor-like 1	protein-coding
446	chr1	40495002	40495200	intron (NM_001294171, intron 1 of 7)	intron (NM_001294171, intron 1 of 7)	-1373	NM_010743	17082	NM_010743	ENSMUSG00000026069	Il1rl1	interleukin 1 receptor-like 1	protein-coding
447	chr1	40502402	40502600	intron (NM_001294171, intron 6 of 7)	Lx2|LINE|L1	6027	NM_001025602	17082	NM_010743	ENSMUSG00000026069	Il1rl1	interleukin 1 receptor-like 1	protein-coding
448	chr1	40556402	40556600	3' UTR (NM_008365, exon 11 of 11)	3' UTR (NM_008365, exon 11 of 11)	-15706	NM_010553	16174	NM_010553	ENSMUSG00000026068	Il18rap	interleukin 18 receptor accessory protein	protein-coding
449	chr1	41600402	41600600	Intergenic	Intergenic	-362404	NR_040475	74897	NR_040475	ENSMUSG00000104072	4930448I06Rik	RIKEN cDNA 4930448I06 gene	ncRNA
450	chr1	41600602	41600800	Intergenic	Intergenic	-362604	NR_040475	74897	NR_040475	ENSMUSG00000104072	4930448I06Rik	RIKEN cDNA 4930448I06 gene	ncRNA
451	chr1	41608202	41608400	Intergenic	Intergenic	-370204	NR_040475	74897	NR_040475	ENSMUSG00000104072	4930448I06Rik	RIKEN cDNA 4930448I06 gene	ncRNA
452	chr1	41608402	41608600	Intergenic	Intergenic	-370404	NR_040475	74897	NR_040475	ENSMUSG00000104072	4930448I06Rik	RIKEN cDNA 4930448I06 gene	ncRNA
453	chr1	41608602	41608800	Intergenic	Intergenic	-370604	NR_040475	74897	NR_040475	ENSMUSG00000104072	4930448I06Rik	RIKEN cDNA 4930448I06 gene	ncRNA
454	chr1	41608802	41609000	Intergenic	Intergenic	-370804	NR_040475	74897	NR_040475	ENSMUSG00000104072	4930448I06Rik	RIKEN cDNA 4930448I06 gene	ncRNA
455	chr1	41614002	41614200	Intergenic	Intergenic	-376004	NR_040475	74897	NR_040475	ENSMUSG00000104072	4930448I06Rik	RIKEN cDNA 4930448I06 gene	ncRNA
456	chr1	41614202	41614400	Intergenic	Intergenic	-376204	NR_040475	74897	NR_040475	ENSMUSG00000104072	4930448I06Rik	RIKEN cDNA 4930448I06 gene	ncRNA
457	chr1	41615802	41616000	Intergenic	Intergenic	-377804	NR_040475	74897	NR_040475	ENSMUSG00000104072	4930448I06Rik	RIKEN cDNA 4930448I06 gene	ncRNA
458	chr1	41616002	41616200	Intergenic	Intergenic	-378004	NR_040475	74897	NR_040475	ENSMUSG00000104072	4930448I06Rik	RIKEN cDNA 4930448I06 gene	ncRNA
459	chr1	41616202	41616400	Intergenic	Intergenic	-378204	NR_040475	74897	NR_040475	ENSMUSG00000104072	4930448I06Rik	RIKEN cDNA 4930448I06 gene	ncRNA
460	chr1	41616802	41617000	Intergenic	Intergenic	-378804	NR_040475	74897	NR_040475	ENSMUSG00000104072	4930448I06Rik	RIKEN cDNA 4930448I06 gene	ncRNA
461	chr1	41707802	41708000	Intergenic	Intergenic	-469804	NR_040475	74897	NR_040475	ENSMUSG00000104072	4930448I06Rik	RIKEN cDNA 4930448I06 gene	ncRNA
462	chr1	41710202	41710400	Intergenic	Intergenic	-472204	NR_040475	74897	NR_040475	ENSMUSG00000104072	4930448I06Rik	RIKEN cDNA 4930448I06 gene	ncRNA
463	chr1	41870002	41870200	Intergenic	Intergenic	-632004	NR_040475	74897	NR_040475	ENSMUSG00000104072	4930448I06Rik	RIKEN cDNA 4930448I06 gene	ncRNA
464	chr1	42137802	42138000	Intergenic	Intergenic	613769	NR_027826	66297	NM_183252	ENSMUSG00000060424	Pantr1	POU domain, class 3, transcription factor 3 adjacent noncoding transcript 1	ncRNA
465	chr1	42220602	42220800	Intergenic	Intergenic	530969	NR_027826	66297	NM_183252	ENSMUSG00000060424	Pantr1	POU domain, class 3, transcription factor 3 adjacent noncoding transcript 1	ncRNA
466	chr1	42532402	42532600	Intergenic	Intergenic	219169	NR_027826	66297	NM_183252	ENSMUSG00000060424	Pantr1	POU domain, class 3, transcription factor 3 adjacent noncoding transcript 1	ncRNA
467	chr1	43123202	43123400	intron (NM_001013025, intron 5 of 12)	B1F|SINE|Alu	32166	NM_001013025	73122	NM_001013025	ENSMUSG00000070939	Tgfbrap1	transforming growth factor, beta receptor associated protein 1	protein-coding
468	chr1	43147402	43147600	intron (NM_001013025, intron 2 of 12)	intron (NM_001013025, intron 2 of 12)	7966	NM_001013025	73122	NM_001013025	ENSMUSG00000070939	Tgfbrap1	transforming growth factor, beta receptor associated protein 1	protein-coding
469	chr1	43150602	43150800	intron (NM_001013025, intron 2 of 12)	B3|SINE|B2	4766	NM_001013025	73122	NM_001013025	ENSMUSG00000070939	Tgfbrap1	transforming growth factor, beta receptor associated protein 1	protein-coding
470	chr1	43151202	43151400	intron (NM_001013025, intron 2 of 12)	B1_Mur4|SINE|Alu	4166	NM_001013025	73122	NM_001013025	ENSMUSG00000070939	Tgfbrap1	transforming growth factor, beta receptor associated protein 1	protein-coding
471	chr1	43161402	43161600	intron (NM_133818, intron 2 of 3)	Lx3_Mus|LINE|L1	5946	NM_133818	98404	NM_133818	ENSMUSG00000010290	AI597479	expressed sequence AI597479	protein-coding
472	chr1	43161602	43161800	intron (NM_133818, intron 2 of 3)	Lx3_Mus|LINE|L1	6146	NM_133818	98404	NM_133818	ENSMUSG00000010290	AI597479	expressed sequence AI597479	protein-coding
473	chr1	43334202	43334400	Intergenic	L1M4|LINE|L1	-80695	NM_001289533	14200	NM_010212	ENSMUSG00000008136	Fhl2	four and a half LIM domains 2	protein-coding
474	chr1	43334402	43334600	Intergenic	L1M4|LINE|L1	-80895	NM_001289533	14200	NM_010212	ENSMUSG00000008136	Fhl2	four and a half LIM domains 2	protein-coding
475	chr1	43337802	43338000	Intergenic	Intergenic	-84295	NM_001289533	14200	NM_010212	ENSMUSG00000008136	Fhl2	four and a half LIM domains 2	protein-coding
476	chr1	43360602	43360800	Intergenic	MLT1C|LTR|MaLR	-107095	NM_001289533	14200	NM_010212	ENSMUSG00000008136	Fhl2	four and a half LIM domains 2	protein-coding
477	chr1	43454002	43454200	Intergenic	Intergenic	-48495	NM_010879	17974	NM_010879	ENSMUSG00000066877	Nck2	non-catalytic region of tyrosine kinase adaptor protein 2	protein-coding
478	chr1	43831002	43831200	intron (NM_026430, intron 8 of 14)	intron (NM_026430, intron 8 of 14)	43654	NM_024283	78896	NM_024283	ENSMUSG00000026051	1500015O10Rik	RIKEN cDNA 1500015O10 gene	protein-coding
479	chr1	43919402	43919600	Intergenic	Intergenic	-34948	NM_026430	67883	NM_026430		Uxs1	UDP-glucuronate decarboxylase 1	protein-coding
480	chr1	43951002	43951200	Intergenic	Intergenic	-39738	NM_001310540	22019	NM_009418	ENSMUSG00000041763	Tpp2	tripeptidyl peptidase II	protein-coding
481	chr1	43994202	43994400	intron (NM_001310540, intron 1 of 28)	B1_Mus2|SINE|Alu	3462	NM_009418	22019	NM_009418	ENSMUSG00000041763	Tpp2	tripeptidyl peptidase II	protein-coding
482	chr1	43999802	44000000	intron (NM_001310540, intron 2 of 28)	PB1D10|SINE|Alu	9062	NM_009418	22019	NM_009418	ENSMUSG00000041763	Tpp2	tripeptidyl peptidase II	protein-coding
483	chr1	44007602	44007800	intron (NM_001310540, intron 3 of 28)	intron (NM_001310540, intron 3 of 28)	16862	NM_009418	22019	NM_009418	ENSMUSG00000041763	Tpp2	tripeptidyl peptidase II	protein-coding
484	chr1	44046802	44047000	intron (NM_009418, intron 24 of 29)	intron (NM_009418, intron 24 of 29)	29950	NM_001013799	433294	NM_001013799	ENSMUSG00000047343	Mettl21c	methyltransferase like 21C	protein-coding
485	chr1	44056002	44056200	intron (NM_001310540, intron 26 of 28)	intron (NM_001310540, intron 26 of 28)	20750	NM_001013799	433294	NM_001013799	ENSMUSG00000047343	Mettl21c	methyltransferase like 21C	protein-coding
486	chr1	44067002	44067200	intron (NM_001013799, intron 4 of 4)	intron (NM_001013799, intron 4 of 4)	9750	NM_001013799	433294	NM_001013799	ENSMUSG00000047343	Mettl21c	methyltransferase like 21C	protein-coding
487	chr1	44072402	44072600	intron (NM_001013799, intron 2 of 4)	intron (NM_001013799, intron 2 of 4)	4350	NM_001013799	433294	NM_001013799	ENSMUSG00000047343	Mettl21c	methyltransferase like 21C	protein-coding
488	chr1	44072802	44073000	intron (NM_001013799, intron 2 of 4)	intron (NM_001013799, intron 2 of 4)	3950	NM_001013799	433294	NM_001013799	ENSMUSG00000047343	Mettl21c	methyltransferase like 21C	protein-coding
489	chr1	44104602	44104800	Intergenic	RLTR47_MM|LTR|ERV1	-27850	NM_001013799	433294	NM_001013799	ENSMUSG00000047343	Mettl21c	methyltransferase like 21C	protein-coding
490	chr1	44122802	44123000	Intergenic	Intergenic	36332	NM_029368	75623	NM_029368	ENSMUSG00000026049	Tex30	testis expressed 30	protein-coding
491	chr1	44208602	44208800	intron (NM_011729, intron 1 of 14)	intron (NM_011729, intron 1 of 14)	4112	NM_011729	22592	NM_011729	ENSMUSG00000026048	Ercc5	excision repair cross-complementing rodent repair deficiency, complementation group 5	protein-coding
492	chr1	44263202	44263400	exon (NM_207281, exon 5 of 5)	exon (NM_207281, exon 5 of 5)	12475	NM_207281	403183	NM_207281	ENSMUSG00000046828	Mettl21e	methyltransferase like 21E	protein-coding
493	chr1	44263402	44263600	exon (NM_207281, exon 5 of 5)	exon (NM_207281, exon 5 of 5)	12275	NM_207281	403183	NM_207281	ENSMUSG00000046828	Mettl21e	methyltransferase like 21E	protein-coding
494	chr1	44282402	44282600	Intergenic	L1VL4|LINE|L1	-6725	NM_207281	403183	NM_207281	ENSMUSG00000046828	Mettl21e	methyltransferase like 21E	protein-coding
495	chr1	44600202	44600400	Intergenic	Intergenic	-8215	NM_028450	70676	NM_027506	ENSMUSG00000056870	Gulp1	GULP, engulfment adaptor PTB domain containing 1	protein-coding
496	chr1	44632402	44632600	intron (NM_028450, intron 1 of 10)	RSINE1|SINE|B4	23985	NM_028450	70676	NM_027506	ENSMUSG00000056870	Gulp1	GULP, engulfment adaptor PTB domain containing 1	protein-coding
497	chr1	44853802	44854000	TTS (NM_028450)	TTS (NM_028450)	-52107	NR_040602	75066	NR_040602	ENSMUSG00000101701	4930521E06Rik	RIKEN cDNA 4930521E06 gene	ncRNA
498	chr1	45074002	45074200	Intergenic	ORR1D1|LTR|MaLR	-272307	NR_040602	75066	NR_040602	ENSMUSG00000101701	4930521E06Rik	RIKEN cDNA 4930521E06 gene	ncRNA
499	chr1	45523802	45524000	intron (NM_007737, intron 1 of 53)	intron (NM_007737, intron 1 of 53)	36226	NM_007737	12832	NM_007737	ENSMUSG00000026042	Col5a2	collagen, type V, alpha 2	protein-coding
500	chr1	45929602	45929800	Intergenic	Intergenic	52738	NM_016917	53945	NM_016917	ENSMUSG00000025993	Slc40a1	solute carrier family 40 (iron-regulated transporter), member 1	protein-coding
501	chr1	45933402	45933600	Intergenic	Intergenic	48938	NM_016917	53945	NM_016917	ENSMUSG00000025993	Slc40a1	solute carrier family 40 (iron-regulated transporter), member 1	protein-coding
502	chr1	45933802	45934000	Intergenic	Intergenic	48538	NM_016917	53945	NM_016917	ENSMUSG00000025993	Slc40a1	solute carrier family 40 (iron-regulated transporter), member 1	protein-coding
503	chr1	45960402	45960600	Intergenic	Intergenic	21938	NM_016917	53945	NM_016917	ENSMUSG00000025993	Slc40a1	solute carrier family 40 (iron-regulated transporter), member 1	protein-coding
504	chr1	45961002	45961200	Intergenic	Intergenic	21338	NM_016917	53945	NM_016917	ENSMUSG00000025993	Slc40a1	solute carrier family 40 (iron-regulated transporter), member 1	protein-coding
505	chr1	45963402	45963600	Intergenic	Intergenic	18938	NM_016917	53945	NM_016917	ENSMUSG00000025993	Slc40a1	solute carrier family 40 (iron-regulated transporter), member 1	protein-coding
506	chr1	45969002	45969200	exon (NM_016917, exon 6 of 8)	exon (NM_016917, exon 6 of 8)	13338	NM_016917	53945	NM_016917	ENSMUSG00000025993	Slc40a1	solute carrier family 40 (iron-regulated transporter), member 1	protein-coding
507	chr1	45970002	45970200	intron (NM_016917, intron 5 of 7)	L2|LINE|L2	12338	NM_016917	53945	NM_016917	ENSMUSG00000025993	Slc40a1	solute carrier family 40 (iron-regulated transporter), member 1	protein-coding
508	chr1	45979602	45979800	intron (NM_016917, intron 2 of 7)	intron (NM_016917, intron 2 of 7)	2738	NM_016917	53945	NM_016917	ENSMUSG00000025993	Slc40a1	solute carrier family 40 (iron-regulated transporter), member 1	protein-coding
509	chr1	45980802	45981000	intron (NM_016917, intron 2 of 7)	intron (NM_016917, intron 2 of 7)	1538	NM_016917	53945	NM_016917	ENSMUSG00000025993	Slc40a1	solute carrier family 40 (iron-regulated transporter), member 1	protein-coding
510	chr1	46418002	46418200	intron (NM_001160386, intron 64 of 65)	intron (NM_001160386, intron 64 of 65)	-64262	NM_001310335	100101919	NM_001310335	ENSMUSG00000101337	Dnah7c	dynein, axonemal, heavy chain 7C	protein-coding
511	chr1	46583002	46583200	intron (NM_001310335, intron 15 of 64)	L1_Mus3|LINE|L1	100738	NM_001310335	100101919	NM_001310335	ENSMUSG00000101337	Dnah7c	dynein, axonemal, heavy chain 7C	protein-coding
512	chr1	46877602	46877800	intron (NM_172653, intron 5 of 9)	RSINE1|SINE|B4	32653	NM_172653	227059	NM_172653	ENSMUSG00000025986	Slc39a10	solute carrier family 39 (zinc transporter), member 10	protein-coding
513	chr1	47142602	47142800	Intergenic	L1Md_T|LINE|L1	-232347	NM_172653	227059	NM_172653	ENSMUSG00000025986	Slc39a10	solute carrier family 39 (zinc transporter), member 10	protein-coding
514	chr1	47992002	47992200	Intergenic	Intergenic	-468132	NR_105768	102466969	NR_105768	ENSMUSG00000098876	Mir6350	microRNA 6350	ncRNA
515	chr1	49627802	49628000	Intergenic	Intergenic	-1356466	NM_019790	56363	NM_019790	ENSMUSG00000026109	Tmeff2	transmembrane protein with EGF-like and two follistatin-like domains 2	protein-coding
516	chr1	49629202	49629400	Intergenic	Lx2|LINE|L1	-1355066	NM_019790	56363	NM_019790	ENSMUSG00000026109	Tmeff2	transmembrane protein with EGF-like and two follistatin-like domains 2	protein-coding
517	chr1	49629402	49629600	Intergenic	MTD|LTR|MaLR	-1354866	NM_019790	56363	NM_019790	ENSMUSG00000026109	Tmeff2	transmembrane protein with EGF-like and two follistatin-like domains 2	protein-coding
518	chr1	50527002	50527200	Intergenic	RMER6B|LTR|ERVK	-457266	NM_019790	56363	NM_019790	ENSMUSG00000026109	Tmeff2	transmembrane protein with EGF-like and two follistatin-like domains 2	protein-coding
519	chr1	50627802	50628000	Intergenic	Intergenic	-356466	NM_019790	56363	NM_019790	ENSMUSG00000026109	Tmeff2	transmembrane protein with EGF-like and two follistatin-like domains 2	protein-coding
520	chr1	50736202	50736400	Intergenic	Intergenic	-248066	NM_019790	56363	NM_019790	ENSMUSG00000026109	Tmeff2	transmembrane protein with EGF-like and two follistatin-like domains 2	protein-coding
521	chr1	50747202	50747400	Intergenic	Intergenic	-237066	NM_019790	56363	NM_019790	ENSMUSG00000026109	Tmeff2	transmembrane protein with EGF-like and two follistatin-like domains 2	protein-coding
522	chr1	50747402	50747600	Intergenic	Intergenic	-236866	NM_019790	56363	NM_019790	ENSMUSG00000026109	Tmeff2	transmembrane protein with EGF-like and two follistatin-like domains 2	protein-coding
523	chr1	50896002	50896200	Intergenic	B3|SINE|B2	-88266	NM_019790	56363	NM_019790	ENSMUSG00000026109	Tmeff2	transmembrane protein with EGF-like and two follistatin-like domains 2	protein-coding
524	chr1	50899802	50900000	Intergenic	Intergenic	-84466	NM_019790	56363	NM_019790	ENSMUSG00000026109	Tmeff2	transmembrane protein with EGF-like and two follistatin-like domains 2	protein-coding
525	chr1	51015802	51016000	intron (NM_019790, intron 4 of 9)	B4A|SINE|B4	31534	NM_019790	56363	NM_019790	ENSMUSG00000026109	Tmeff2	transmembrane protein with EGF-like and two follistatin-like domains 2	protein-coding
526	chr1	51177602	51177800	intron (NM_019790, intron 5 of 9)	intron (NM_019790, intron 5 of 9)	-168269	NM_138741	20324	NM_138741	ENSMUSG00000045954	Sdpr	serum deprivation response	protein-coding
527	chr1	51522602	51522800	Intergenic	Intergenic	12542	NM_001310549	109019	NM_028696	ENSMUSG00000026107	Nabp1	nucleic acid binding protein 1	protein-coding
528	chr1	51569002	51569200	Intergenic	Intergenic	-33858	NM_028696	109019	NM_028696	ENSMUSG00000026107	Nabp1	nucleic acid binding protein 1	protein-coding
529	chr1	51569602	51569800	Intergenic	Intergenic	-34458	NM_028696	109019	NM_028696	ENSMUSG00000026107	Nabp1	nucleic acid binding protein 1	protein-coding
530	chr1	51642402	51642600	Intergenic	Intergenic	-107258	NM_028696	109019	NM_028696	ENSMUSG00000026107	Nabp1	nucleic acid binding protein 1	protein-coding
531	chr1	51725202	51725400	Intergenic	MIRb|SINE|MIR	-190058	NM_028696	109019	NM_028696	ENSMUSG00000026107	Nabp1	nucleic acid binding protein 1	protein-coding
532	chr1	51797202	51797400	Intergenic	Intergenic	175521	NM_001290982	17912	NM_010863	ENSMUSG00000018417	Myo1b	myosin IB	protein-coding
533	chr1	51797402	51797600	Intergenic	Intergenic	175321	NM_001290982	17912	NM_010863	ENSMUSG00000018417	Myo1b	myosin IB	protein-coding
534	chr1	51798002	51798200	Intergenic	Intergenic	174721	NM_001290982	17912	NM_010863	ENSMUSG00000018417	Myo1b	myosin IB	protein-coding
535	chr1	51816802	51817000	intron (NM_001161817, intron 27 of 30)	intron (NM_001161817, intron 27 of 30)	155921	NM_001290982	17912	NM_010863	ENSMUSG00000018417	Myo1b	myosin IB	protein-coding
536	chr1	51818002	51818200	intron (NM_001161817, intron 26 of 30)	B3|SINE|B2	154721	NM_001290982	17912	NM_010863	ENSMUSG00000018417	Myo1b	myosin IB	protein-coding
537	chr1	51826802	51827000	intron (NM_001161817, intron 21 of 30)	Cheshire|DNA|MER1_type	145921	NM_001290982	17912	NM_010863	ENSMUSG00000018417	Myo1b	myosin IB	protein-coding
538	chr1	51828002	51828200	intron (NM_001161817, intron 20 of 30)	intron (NM_001161817, intron 20 of 30)	144721	NM_001290982	17912	NM_010863	ENSMUSG00000018417	Myo1b	myosin IB	protein-coding
539	chr1	51831002	51831200	intron (NM_001161817, intron 19 of 30)	intron (NM_001161817, intron 19 of 30)	141721	NM_001290982	17912	NM_010863	ENSMUSG00000018417	Myo1b	myosin IB	protein-coding
540	chr1	51872202	51872400	intron (NM_001161817, intron 6 of 30)	ORR1E|LTR|MaLR	100521	NM_001290982	17912	NM_010863	ENSMUSG00000018417	Myo1b	myosin IB	protein-coding
541	chr1	51872402	51872600	intron (NM_001161817, intron 6 of 30)	intron (NM_001161817, intron 6 of 30)	100321	NM_001290982	17912	NM_010863	ENSMUSG00000018417	Myo1b	myosin IB	protein-coding
542	chr1	51878402	51878600	intron (NM_001161817, intron 5 of 30)	intron (NM_001161817, intron 5 of 30)	94321	NM_001290982	17912	NM_010863	ENSMUSG00000018417	Myo1b	myosin IB	protein-coding
543	chr1	51878602	51878800	intron (NM_001161817, intron 5 of 30)	intron (NM_001161817, intron 5 of 30)	94121	NM_001290982	17912	NM_010863	ENSMUSG00000018417	Myo1b	myosin IB	protein-coding
544	chr1	51879202	51879400	intron (NM_001161817, intron 5 of 30)	intron (NM_001161817, intron 5 of 30)	93521	NM_001290982	17912	NM_010863	ENSMUSG00000018417	Myo1b	myosin IB	protein-coding
545	chr1	51879602	51879800	intron (NM_001161817, intron 5 of 30)	intron (NM_001161817, intron 5 of 30)	93121	NM_001290982	17912	NM_010863	ENSMUSG00000018417	Myo1b	myosin IB	protein-coding
546	chr1	51899202	51899400	intron (NM_001161817, intron 3 of 30)	intron (NM_001161817, intron 3 of 30)	73521	NM_001290982	17912	NM_010863	ENSMUSG00000018417	Myo1b	myosin IB	protein-coding
547	chr1	51904802	51905000	intron (NM_001161817, intron 3 of 30)	intron (NM_001161817, intron 3 of 30)	67921	NM_001290982	17912	NM_010863	ENSMUSG00000018417	Myo1b	myosin IB	protein-coding
548	chr1	51916002	51916200	intron (NM_001161817, intron 3 of 30)	B1_Mus1|SINE|Alu	56721	NM_001290982	17912	NM_010863	ENSMUSG00000018417	Myo1b	myosin IB	protein-coding
549	chr1	51922802	51923000	intron (NM_001161817, intron 2 of 30)	intron (NM_001161817, intron 2 of 30)	49921	NM_001290982	17912	NM_010863	ENSMUSG00000018417	Myo1b	myosin IB	protein-coding
550	chr1	51935402	51935600	intron (NM_001161817, intron 2 of 30)	intron (NM_001161817, intron 2 of 30)	37321	NM_001290982	17912	NM_010863	ENSMUSG00000018417	Myo1b	myosin IB	protein-coding
551	chr1	51937202	51937400	intron (NM_001161817, intron 2 of 30)	intron (NM_001161817, intron 2 of 30)	35521	NM_001290982	17912	NM_010863	ENSMUSG00000018417	Myo1b	myosin IB	protein-coding
552	chr1	51937802	51938000	intron (NM_001161817, intron 2 of 30)	intron (NM_001161817, intron 2 of 30)	34921	NM_001290982	17912	NM_010863	ENSMUSG00000018417	Myo1b	myosin IB	protein-coding
553	chr1	51938002	51938200	intron (NM_001161817, intron 2 of 30)	intron (NM_001161817, intron 2 of 30)	34721	NM_001290982	17912	NM_010863	ENSMUSG00000018417	Myo1b	myosin IB	protein-coding
554	chr1	51938202	51938400	intron (NM_001161817, intron 2 of 30)	intron (NM_001161817, intron 2 of 30)	34521	NM_001290982	17912	NM_010863	ENSMUSG00000018417	Myo1b	myosin IB	protein-coding
555	chr1	51938402	51938600	intron (NM_001161817, intron 2 of 30)	intron (NM_001161817, intron 2 of 30)	34321	NM_001290982	17912	NM_010863	ENSMUSG00000018417	Myo1b	myosin IB	protein-coding
556	chr1	51939402	51939600	intron (NM_001161817, intron 2 of 30)	intron (NM_001161817, intron 2 of 30)	33321	NM_001290982	17912	NM_010863	ENSMUSG00000018417	Myo1b	myosin IB	protein-coding
557	chr1	51939602	51939800	intron (NM_001161817, intron 2 of 30)	intron (NM_001161817, intron 2 of 30)	33121	NM_001290982	17912	NM_010863	ENSMUSG00000018417	Myo1b	myosin IB	protein-coding
558	chr1	51940002	51940200	intron (NM_001161817, intron 1 of 30)	intron (NM_001161817, intron 1 of 30)	32721	NM_001290982	17912	NM_010863	ENSMUSG00000018417	Myo1b	myosin IB	protein-coding
559	chr1	51940202	51940400	intron (NM_001161817, intron 1 of 30)	intron (NM_001161817, intron 1 of 30)	32521	NM_001290982	17912	NM_010863	ENSMUSG00000018417	Myo1b	myosin IB	protein-coding
560	chr1	51940402	51940600	intron (NM_001161817, intron 1 of 30)	intron (NM_001161817, intron 1 of 30)	32321	NM_001290982	17912	NM_010863	ENSMUSG00000018417	Myo1b	myosin IB	protein-coding
561	chr1	51948202	51948400	intron (NM_001161817, intron 1 of 30)	MLT1A|LTR|MaLR	24521	NM_001290982	17912	NM_010863	ENSMUSG00000018417	Myo1b	myosin IB	protein-coding
562	chr1	51949802	51950000	intron (NM_001161817, intron 1 of 30)	intron (NM_001161817, intron 1 of 30)	22921	NM_001290982	17912	NM_010863	ENSMUSG00000018417	Myo1b	myosin IB	protein-coding
563	chr1	51950002	51950200	intron (NM_001161817, intron 1 of 30)	intron (NM_001161817, intron 1 of 30)	22721	NM_001290982	17912	NM_010863	ENSMUSG00000018417	Myo1b	myosin IB	protein-coding
564	chr1	51950202	51950400	intron (NM_001161817, intron 1 of 30)	MTEa|LTR|MaLR	22521	NM_001290982	17912	NM_010863	ENSMUSG00000018417	Myo1b	myosin IB	protein-coding
565	chr1	51951202	51951400	intron (NM_001161817, intron 1 of 30)	intron (NM_001161817, intron 1 of 30)	21521	NM_001290982	17912	NM_010863	ENSMUSG00000018417	Myo1b	myosin IB	protein-coding
566	chr1	51952002	51952200	intron (NM_001161817, intron 1 of 30)	intron (NM_001161817, intron 1 of 30)	20721	NM_001290982	17912	NM_010863	ENSMUSG00000018417	Myo1b	myosin IB	protein-coding
567	chr1	51952202	51952400	intron (NM_001161817, intron 1 of 30)	intron (NM_001161817, intron 1 of 30)	20521	NM_001290982	17912	NM_010863	ENSMUSG00000018417	Myo1b	myosin IB	protein-coding
568	chr1	51952402	51952600	intron (NM_001161817, intron 1 of 30)	intron (NM_001161817, intron 1 of 30)	20321	NM_001290982	17912	NM_010863	ENSMUSG00000018417	Myo1b	myosin IB	protein-coding
569	chr1	51953202	51953400	intron (NM_001161817, intron 1 of 30)	intron (NM_001161817, intron 1 of 30)	19521	NM_001290982	17912	NM_010863	ENSMUSG00000018417	Myo1b	myosin IB	protein-coding
570	chr1	51953402	51953600	intron (NM_001161817, intron 1 of 30)	intron (NM_001161817, intron 1 of 30)	19321	NM_001290982	17912	NM_010863	ENSMUSG00000018417	Myo1b	myosin IB	protein-coding
571	chr1	51971202	51971400	intron (NM_001161817, intron 1 of 30)	PB1D9|SINE|Alu	1521	NM_001290982	17912	NM_010863	ENSMUSG00000018417	Myo1b	myosin IB	protein-coding
572	chr1	52149602	52149800	intron (NM_011487, intron 14 of 23)	MT2B|LTR|ERVL	-26581	NM_001205314	20846	NM_009283	ENSMUSG00000026104	Stat1	signal transducer and activator of transcription 1	protein-coding
573	chr1	52178002	52178200	intron (NM_009283, intron 2 of 24)	B1F1|SINE|Alu	1635	NM_001205313	20846	NM_009283	ENSMUSG00000026104	Stat1	signal transducer and activator of transcription 1	protein-coding
574	chr1	52196602	52196800	intron (NM_009283, intron 10 of 24)	RLTR20A2|LTR|ERVK	20235	NM_001205313	20846	NM_009283	ENSMUSG00000026104	Stat1	signal transducer and activator of transcription 1	protein-coding
575	chr1	52196802	52197000	intron (NM_009283, intron 10 of 24)	intron (NM_009283, intron 10 of 24)	20435	NM_001205313	20846	NM_009283	ENSMUSG00000026104	Stat1	signal transducer and activator of transcription 1	protein-coding
576	chr1	52226402	52226600	intron (NM_001081081, intron 14 of 17)	intron (NM_001081081, intron 14 of 17)	50035	NM_001205313	20846	NM_009283	ENSMUSG00000026104	Stat1	signal transducer and activator of transcription 1	protein-coding
577	chr1	52490402	52490600	Intergenic	L1Md_F2|LINE|L1	66791	NM_008667	17936	NM_008667	ENSMUSG00000002881	Nab1	Ngfi-A binding protein 1	protein-coding
578	chr1	52491802	52492000	Intergenic	Intergenic	65391	NM_008667	17936	NM_008667	ENSMUSG00000002881	Nab1	Ngfi-A binding protein 1	protein-coding
579	chr1	52563602	52563800	Intergenic	L1MA8|LINE|L1	-6409	NM_008667	17936	NM_008667	ENSMUSG00000002881	Nab1	Ngfi-A binding protein 1	protein-coding
580	chr1	52722802	52723000	intron (NM_133829, intron 3 of 6)	intron (NM_133829, intron 3 of 6)	35352	NR_024590	227094	NM_172654	ENSMUSG00000043015	Tmem194b	transmembrane protein 194B	protein-coding
581	chr1	52723002	52723200	intron (NM_133829, intron 3 of 6)	intron (NM_133829, intron 3 of 6)	35552	NR_024590	227094	NM_172654	ENSMUSG00000043015	Tmem194b	transmembrane protein 194B	protein-coding
582	chr1	52725202	52725400	intron (NM_133829, intron 3 of 6)	intron (NM_133829, intron 3 of 6)	37752	NR_024590	227094	NM_172654	ENSMUSG00000043015	Tmem194b	transmembrane protein 194B	protein-coding
583	chr1	52761802	52762000	intron (NM_133829, intron 2 of 6)	B4|SINE|B4	22261	NM_133829	98682	NM_133829	ENSMUSG00000041439	Mfsd6	major facilitator superfamily domain containing 6	protein-coding
584	chr1	52865402	52865600	intron (NM_008384, intron 1 of 5)	intron (NM_008384, intron 1 of 5)	9031	NM_008384	16329	NM_008384	ENSMUSG00000026102	Inpp1	inositol polyphosphate-1-phosphatase	protein-coding
585	chr1	53120802	53121000	exon (NM_010834, exon 2 of 3)	exon (NM_010834, exon 2 of 3)	2417	NM_010834	17700	NM_010834	ENSMUSG00000026100	Mstn	myostatin	protein-coding
586	chr1	53136802	53137000	Intergenic	Intergenic	18417	NM_010834	17700	NM_010834	ENSMUSG00000026100	Mstn	myostatin	protein-coding
587	chr1	53347602	53347800	intron (NM_153556, intron 1 of 12)	intron (NM_153556, intron 1 of 12)	6171	NM_153556	227099	NM_153556	ENSMUSG00000026098	Pms1	postmeiotic segregation increased 1 (S. cerevisiae)	protein-coding
588	chr1	53348202	53348400	intron (NM_153556, intron 1 of 12)	intron (NM_153556, intron 1 of 12)	5571	NM_153556	227099	NM_153556	ENSMUSG00000026098	Pms1	postmeiotic segregation increased 1 (S. cerevisiae)	protein-coding
589	chr1	53890402	53890600	intron (NM_001001883, intron 23 of 28)	intron (NM_001001883, intron 23 of 28)	-15767	NR_106149	102465783	NR_106149	ENSMUSG00000098443	Mir7681	microRNA 7681	ncRNA
590	chr1	53946802	53947000	intron (NM_001001883, intron 15 of 28)	intron (NM_001001883, intron 15 of 28)	40633	NR_106149	102465783	NR_106149	ENSMUSG00000098443	Mir7681	microRNA 7681	ncRNA
591	chr1	54135802	54136000	intron (NM_001001883, intron 1 of 28)	intron (NM_001001883, intron 1 of 28)	115977	NM_001001883	329152	NM_172655	ENSMUSG00000042807	Hecw2	HECT, C2 and WW domain containing E3 ubiquitin protein ligase 2	protein-coding
592	chr1	54539202	54539400	intron (NM_001163314, intron 25 of 26)	intron (NM_001163314, intron 25 of 26)	-43431	NM_001033194	98488	NM_001033194		Gtf3c3	general transcription factor IIIC, polypeptide 3	protein-coding
593	chr1	54599602	54599800	intron (NM_001163314, intron 4 of 26)	RLTR11B|LTR|ERVK	14827	NM_001163314	241062	NM_175508	ENSMUSG00000073678	Pgap1	post-GPI attachment to proteins 1	protein-coding
594	chr1	54599802	54600000	exon (NM_001163314, exon 4 of 27)	exon (NM_001163314, exon 4 of 27)	14627	NM_001163314	241062	NM_175508	ENSMUSG00000073678	Pgap1	post-GPI attachment to proteins 1	protein-coding
595	chr1	54602002	54602200	intron (NM_001163314, intron 3 of 26)	MER68|LTR|ERVL	12427	NM_001163314	241062	NM_175508	ENSMUSG00000073678	Pgap1	post-GPI attachment to proteins 1	protein-coding
596	chr1	54602202	54602400	intron (NM_001163314, intron 3 of 26)	MER68|LTR|ERVL	12227	NM_001163314	241062	NM_175508	ENSMUSG00000073678	Pgap1	post-GPI attachment to proteins 1	protein-coding
597	chr1	54602402	54602600	intron (NM_001163314, intron 3 of 26)	intron (NM_001163314, intron 3 of 26)	12027	NM_001163314	241062	NM_175508	ENSMUSG00000073678	Pgap1	post-GPI attachment to proteins 1	protein-coding
598	chr1	54609602	54609800	intron (NM_001163314, intron 1 of 26)	intron (NM_001163314, intron 1 of 26)	4827	NM_001163314	241062	NM_175508	ENSMUSG00000073678	Pgap1	post-GPI attachment to proteins 1	protein-coding
599	chr1	54671602	54671800	Intergenic	MTD|LTR|MaLR	-57173	NM_001163314	241062	NM_175508	ENSMUSG00000073678	Pgap1	post-GPI attachment to proteins 1	protein-coding
600	chr1	54671802	54672000	Intergenic	Charlie1|DNA|MER1_type	-57373	NM_001163314	241062	NM_175508	ENSMUSG00000073678	Pgap1	post-GPI attachment to proteins 1	protein-coding
601	chr1	54672002	54672200	Intergenic	Charlie1|DNA|MER1_type	-57573	NM_001163314	241062	NM_175508	ENSMUSG00000073678	Pgap1	post-GPI attachment to proteins 1	protein-coding
602	chr1	54672202	54672400	Intergenic	Charlie1|DNA|MER1_type	-57773	NM_001163314	241062	NM_175508	ENSMUSG00000073678	Pgap1	post-GPI attachment to proteins 1	protein-coding
603	chr1	54672602	54672800	Intergenic	Intergenic	-58173	NM_001163314	241062	NM_175508	ENSMUSG00000073678	Pgap1	post-GPI attachment to proteins 1	protein-coding
604	chr1	54681202	54681400	Intergenic	L1_Mur3|LINE|L1	-66773	NM_001163314	241062	NM_175508	ENSMUSG00000073678	Pgap1	post-GPI attachment to proteins 1	protein-coding
605	chr1	54741202	54741400	intron (NM_001081433, intron 16 of 27)	intron (NM_001081433, intron 16 of 27)	-126773	NM_001163314	241062	NM_175508	ENSMUSG00000073678	Pgap1	post-GPI attachment to proteins 1	protein-coding
606	chr1	54793602	54793800	intron (NM_001081433, intron 10 of 27)	intron (NM_001081433, intron 10 of 27)	-179173	NM_001163314	241062	NM_175508	ENSMUSG00000073678	Pgap1	post-GPI attachment to proteins 1	protein-coding
607	chr1	54806402	54806600	intron (NM_001081433, intron 9 of 27)	intron (NM_001081433, intron 9 of 27)	176730	NM_001081433	329154	NM_001081433	ENSMUSG00000052331	Ankrd44	ankyrin repeat domain 44	protein-coding
608	chr1	54823202	54823400	intron (NM_001081433, intron 5 of 27)	intron (NM_001081433, intron 5 of 27)	159930	NM_001081433	329154	NM_001081433	ENSMUSG00000052331	Ankrd44	ankyrin repeat domain 44	protein-coding
609	chr1	54828402	54828600	intron (NM_001081433, intron 4 of 27)	intron (NM_001081433, intron 4 of 27)	154730	NM_001081433	329154	NM_001081433	ENSMUSG00000052331	Ankrd44	ankyrin repeat domain 44	protein-coding
610	chr1	54846602	54846800	intron (NM_001081433, intron 3 of 27)	intron (NM_001081433, intron 3 of 27)	136530	NM_001081433	329154	NM_001081433	ENSMUSG00000052331	Ankrd44	ankyrin repeat domain 44	protein-coding
611	chr1	55070402	55070600	intron (NM_031179, intron 5 of 24)	intron (NM_031179, intron 5 of 24)	13821	NM_031179	81898	NM_031179	ENSMUSG00000025982	Sf3b1	splicing factor 3b, subunit 1	protein-coding
612	chr1	55077602	55077800	intron (NM_031179, intron 1 of 24)	intron (NM_031179, intron 1 of 24)	6621	NM_031179	81898	NM_031179	ENSMUSG00000025982	Sf3b1	splicing factor 3b, subunit 1	protein-coding
613	chr1	55140602	55140800	intron (NM_010477, intron 3 of 11)	intron (NM_010477, intron 3 of 11)	4075	NM_010477	15510	NM_010477	ENSMUSG00000025980	Hspd1	heat shock protein 1 (chaperonin)	protein-coding
614	chr1	55141602	55141800	intron (NM_010477, intron 2 of 11)	intron (NM_010477, intron 2 of 11)	3075	NM_010477	15510	NM_010477	ENSMUSG00000025980	Hspd1	heat shock protein 1 (chaperonin)	protein-coding
615	chr1	55147802	55148000	intron (NM_008303, intron 3 of 3)	intron (NM_008303, intron 3 of 3)	2909	NM_008303	15528	NM_008303	ENSMUSG00000073676	Hspe1	heat shock protein 1 (chaperonin 10)	protein-coding
616	chr1	55164602	55164800	Intergenic	RLTR47_MM|LTR|ERV1	19709	NM_008303	15528	NM_008303	ENSMUSG00000073676	Hspe1	heat shock protein 1 (chaperonin 10)	protein-coding
617	chr1	55202402	55202600	intron (NM_001310585, intron 2 of 6)	intron (NM_001310585, intron 2 of 6)	14412	NM_025283	19070	NM_025283	ENSMUSG00000025979	Mob4	MOB family member 4, phocein	protein-coding
618	chr1	55225602	55225800	Intergenic	RLTR13D2|LTR|ERVK	37612	NM_025283	19070	NM_025283	ENSMUSG00000025979	Mob4	MOB family member 4, phocein	protein-coding
619	chr1	55227602	55227800	3' UTR (NM_028713, exon 9 of 9)	3' UTR (NM_028713, exon 9 of 9)	39612	NM_025283	19070	NM_025283	ENSMUSG00000025979	Mob4	MOB family member 4, phocein	protein-coding
620	chr1	55227802	55228000	3' UTR (NM_028713, exon 9 of 9)	3' UTR (NM_028713, exon 9 of 9)	39812	NM_025283	19070	NM_025283	ENSMUSG00000025979	Mob4	MOB family member 4, phocein	protein-coding
621	chr1	55228202	55228400	3' UTR (NM_028713, exon 9 of 9)	3' UTR (NM_028713, exon 9 of 9)	40212	NM_025283	19070	NM_025283	ENSMUSG00000025979	Mob4	MOB family member 4, phocein	protein-coding
622	chr1	55228602	55228800	exon (NM_028713, exon 9 of 9)	exon (NM_028713, exon 9 of 9)	40612	NM_025283	19070	NM_025283	ENSMUSG00000025979	Mob4	MOB family member 4, phocein	protein-coding
623	chr1	55230202	55230400	intron (NM_028713, intron 8 of 8)	intron (NM_028713, intron 8 of 8)	42212	NM_025283	19070	NM_025283	ENSMUSG00000025979	Mob4	MOB family member 4, phocein	protein-coding
624	chr1	55297802	55298000	TTS (NM_175439)	TTS (NM_175439)	3880	NM_175439	212679	NM_175439		Mars2	methionine-tRNA synthetase 2 (mitochondrial)	protein-coding
625	chr1	55409602	55409800	intron (NM_029267, intron 3 of 9)	ORR1C1|LTR|MaLR	9850	NM_001113367	75388	NM_029267	ENSMUSG00000025977	Boll	bol, boule-like (Drosophila)	protein-coding
626	chr1	55756402	55756600	intron (NM_001114663, intron 2 of 5)	intron (NM_001114663, intron 2 of 5)	-231584	NR_045837	329159	NR_045837	ENSMUSG00000099950	9130227L01Rik	RIKEN cDNA 9130227L01 gene	ncRNA
627	chr1	55763402	55763600	intron (NM_001114663, intron 3 of 5)	URR1A|DNA|MER1_type	-224584	NR_045837	329159	NR_045837	ENSMUSG00000099950	9130227L01Rik	RIKEN cDNA 9130227L01 gene	ncRNA
628	chr1	55766202	55766400	intron (NM_001114663, intron 3 of 5)	intron (NM_001114663, intron 3 of 5)	-221784	NR_045837	329159	NR_045837	ENSMUSG00000099950	9130227L01Rik	RIKEN cDNA 9130227L01 gene	ncRNA
629	chr1	55775002	55775200	intron (NM_001114663, intron 5 of 5)	intron (NM_001114663, intron 5 of 5)	-212984	NR_045837	329159	NR_045837	ENSMUSG00000099950	9130227L01Rik	RIKEN cDNA 9130227L01 gene	ncRNA
630	chr1	55775202	55775400	intron (NM_001114663, intron 5 of 5)	intron (NM_001114663, intron 5 of 5)	-212784	NR_045837	329159	NR_045837	ENSMUSG00000099950	9130227L01Rik	RIKEN cDNA 9130227L01 gene	ncRNA
631	chr1	55775402	55775600	intron (NM_001114663, intron 5 of 5)	intron (NM_001114663, intron 5 of 5)	-212584	NR_045837	329159	NR_045837	ENSMUSG00000099950	9130227L01Rik	RIKEN cDNA 9130227L01 gene	ncRNA
632	chr1	55793802	55794000	intron (NM_001114663, intron 5 of 5)	L2|LINE|L2	-194184	NR_045837	329159	NR_045837	ENSMUSG00000099950	9130227L01Rik	RIKEN cDNA 9130227L01 gene	ncRNA
633	chr1	55794002	55794200	intron (NM_001114663, intron 5 of 5)	L2|LINE|L2	-193984	NR_045837	329159	NR_045837	ENSMUSG00000099950	9130227L01Rik	RIKEN cDNA 9130227L01 gene	ncRNA
634	chr1	56228602	56228800	Intergenic	Intergenic	152879	NR_126076	69356	NR_126075	ENSMUSG00000100372	1700003I22Rik	RIKEN cDNA 1700003I22 gene	ncRNA
635	chr1	56283802	56284000	Intergenic	Intergenic	208079	NR_126076	69356	NR_126075	ENSMUSG00000100372	1700003I22Rik	RIKEN cDNA 1700003I22 gene	ncRNA
636	chr1	56596402	56596600	Intergenic	Intergenic	97794	NM_027661	71066	NM_027661	ENSMUSG00000045336	Hsfy2	heat shock transcription factor, Y-linked 2	protein-coding
637	chr1	56596802	56597000	Intergenic	Intergenic	97394	NM_027661	71066	NM_027661	ENSMUSG00000045336	Hsfy2	heat shock transcription factor, Y-linked 2	protein-coding
638	chr1	56597602	56597800	Intergenic	Intergenic	96594	NM_027661	71066	NM_027661	ENSMUSG00000045336	Hsfy2	heat shock transcription factor, Y-linked 2	protein-coding
639	chr1	56623402	56623600	Intergenic	Intergenic	70794	NM_027661	71066	NM_027661	ENSMUSG00000045336	Hsfy2	heat shock transcription factor, Y-linked 2	protein-coding
640	chr1	56640602	56640800	Intergenic	RMER19B|LTR|ERVK	53594	NM_027661	71066	NM_027661	ENSMUSG00000045336	Hsfy2	heat shock transcription factor, Y-linked 2	protein-coding
641	chr1	56681002	56681200	Intergenic	L1MD|LINE|L1	13194	NM_027661	71066	NM_027661	ENSMUSG00000045336	Hsfy2	heat shock transcription factor, Y-linked 2	protein-coding
642	chr1	56681202	56681400	Intergenic	RMER3D-int|LTR|ERVK	12994	NM_027661	71066	NM_027661	ENSMUSG00000045336	Hsfy2	heat shock transcription factor, Y-linked 2	protein-coding
643	chr1	57398402	57398600	Intergenic	Intergenic	35887	NR_037999	75323	NR_037999	ENSMUSG00000097519	4930558J18Rik	RIKEN cDNA 4930558J18 gene	ncRNA
644	chr1	57399602	57399800	Intergenic	Intergenic	34687	NR_037999	75323	NR_037999	ENSMUSG00000097519	4930558J18Rik	RIKEN cDNA 4930558J18 gene	ncRNA
645	chr1	57422602	57422800	intron (NR_037999, intron 2 of 3)	RMER19B|LTR|ERVK	11687	NR_037999	75323	NR_037999	ENSMUSG00000097519	4930558J18Rik	RIKEN cDNA 4930558J18 gene	ncRNA
646	chr1	57423002	57423200	intron (NR_037999, intron 2 of 3)	intron (NR_037999, intron 2 of 3)	11287	NR_037999	75323	NR_037999	ENSMUSG00000097519	4930558J18Rik	RIKEN cDNA 4930558J18 gene	ncRNA
647	chr1	57423202	57423400	intron (NR_037999, intron 2 of 3)	intron (NR_037999, intron 2 of 3)	11087	NR_037999	75323	NR_037999	ENSMUSG00000097519	4930558J18Rik	RIKEN cDNA 4930558J18 gene	ncRNA
648	chr1	57425402	57425600	intron (NR_037999, intron 2 of 3)	MIRb|SINE|MIR	8887	NR_037999	75323	NR_037999	ENSMUSG00000097519	4930558J18Rik	RIKEN cDNA 4930558J18 gene	ncRNA
649	chr1	57429802	57430000	intron (NR_037999, intron 2 of 3)	RLTR20C|LTR|ERVK	4487	NR_037999	75323	NR_037999	ENSMUSG00000097519	4930558J18Rik	RIKEN cDNA 4930558J18 gene	ncRNA
650	chr1	57438402	57438600	intron (NM_028546, intron 1 of 1)	intron (NM_028546, intron 1 of 1)	4037	NM_028546	73467	NM_028546	ENSMUSG00000038323	1700066M21Rik	RIKEN cDNA 1700066M21 gene	protein-coding
651	chr1	57441002	57441200	3' UTR (NM_028546, exon 2 of 2)	3' UTR (NM_028546, exon 2 of 2)	6637	NM_028546	73467	NM_028546	ENSMUSG00000038323	1700066M21Rik	RIKEN cDNA 1700066M21 gene	protein-coding
652	chr1	57445602	57445800	intron (NM_001302962, intron 8 of 8)	intron (NM_001302962, intron 8 of 8)	11237	NM_028546	73467	NM_028546	ENSMUSG00000038323	1700066M21Rik	RIKEN cDNA 1700066M21 gene	protein-coding
653	chr1	57447402	57447600	exon (NM_001037742, exon 7 of 8)	exon (NM_001037742, exon 7 of 8)	13037	NM_028546	73467	NM_028546	ENSMUSG00000038323	1700066M21Rik	RIKEN cDNA 1700066M21 gene	protein-coding
654	chr1	57448602	57448800	intron (NM_001302962, intron 6 of 8)	(CAAAAA)n|Simple_repeat|Simple_repeat	14237	NM_028546	73467	NM_028546	ENSMUSG00000038323	1700066M21Rik	RIKEN cDNA 1700066M21 gene	protein-coding
655	chr1	57449202	57449400	intron (NM_001302962, intron 6 of 8)	intron (NM_001302962, intron 6 of 8)	-14091	NM_001081181	68115	NM_001081181		9430016H08Rik	RIKEN cDNA 9430016H08 gene	protein-coding
656	chr1	58045802	58046000	intron (NM_001177867, intron 1 of 5)	intron (NM_001177867, intron 1 of 5)	3717	NM_001177867	68549	NM_199007	ENSMUSG00000026039	Sgol2a	shugoshin-like 2a (S. pombe)	protein-coding
657	chr1	58087802	58088000	intron (NM_009676, intron 1 of 34)	intron (NM_009676, intron 1 of 34)	1088	NM_009676	11761	NM_009676	ENSMUSG00000063558	Aox1	aldehyde oxidase 1	protein-coding
658	chr1	58088002	58088200	intron (NM_009676, intron 1 of 34)	intron (NM_009676, intron 1 of 34)	1288	NM_009676	11761	NM_009676	ENSMUSG00000063558	Aox1	aldehyde oxidase 1	protein-coding
659	chr1	58128802	58129000	intron (NM_009676, intron 19 of 34)	intron (NM_009676, intron 19 of 34)	-41079	NM_023617	71724	NM_023617	ENSMUSG00000064294	Aox3	aldehyde oxidase 3	protein-coding
660	chr1	58135202	58135400	exon (NM_009676, exon 23 of 35)	exon (NM_009676, exon 23 of 35)	-34679	NM_023617	71724	NM_023617	ENSMUSG00000064294	Aox3	aldehyde oxidase 3	protein-coding
661	chr1	58137402	58137600	intron (NM_009676, intron 23 of 34)	intron (NM_009676, intron 23 of 34)	-32479	NM_023617	71724	NM_023617	ENSMUSG00000064294	Aox3	aldehyde oxidase 3	protein-coding
662	chr1	58154402	58154600	intron (NM_009676, intron 30 of 34)	intron (NM_009676, intron 30 of 34)	-15479	NM_023617	71724	NM_023617	ENSMUSG00000064294	Aox3	aldehyde oxidase 3	protein-coding
663	chr1	58158202	58158400	intron (NM_009676, intron 31 of 34)	intron (NM_009676, intron 31 of 34)	-11679	NM_023617	71724	NM_023617	ENSMUSG00000064294	Aox3	aldehyde oxidase 3	protein-coding
664	chr1	58171802	58172000	intron (NM_023617, intron 2 of 34)	intron (NM_023617, intron 2 of 34)	1921	NM_023617	71724	NM_023617	ENSMUSG00000064294	Aox3	aldehyde oxidase 3	protein-coding
665	chr1	58172002	58172200	intron (NM_023617, intron 2 of 34)	B4|SINE|B4	2121	NM_023617	71724	NM_023617	ENSMUSG00000064294	Aox3	aldehyde oxidase 3	protein-coding
666	chr1	58172402	58172600	intron (NM_023617, intron 2 of 34)	intron (NM_023617, intron 2 of 34)	2521	NM_023617	71724	NM_023617	ENSMUSG00000064294	Aox3	aldehyde oxidase 3	protein-coding
667	chr1	58175202	58175400	intron (NM_023617, intron 2 of 34)	MTE2a|LTR|MaLR	5321	NM_023617	71724	NM_023617	ENSMUSG00000064294	Aox3	aldehyde oxidase 3	protein-coding
668	chr1	58215002	58215200	exon (NM_023617, exon 17 of 35)	exon (NM_023617, exon 17 of 35)	45121	NM_023617	71724	NM_023617	ENSMUSG00000064294	Aox3	aldehyde oxidase 3	protein-coding
669	chr1	58220802	58221000	intron (NM_023617, intron 20 of 34)	intron (NM_023617, intron 20 of 34)	-46340	NM_023631	71872	NM_023631	ENSMUSG00000038242	Aox4	aldehyde oxidase 4	protein-coding
670	chr1	58261802	58262000	Intergenic	ORR1A2-int|LTR|MaLR	-5340	NM_023631	71872	NM_023631	ENSMUSG00000038242	Aox4	aldehyde oxidase 4	protein-coding
671	chr1	58363002	58363200	intron (NM_001008419, intron 15 of 35)	L1ME1|LINE|L1	27931	NM_001008419	213043	NM_001008419	ENSMUSG00000079554	Aox2	aldehyde oxidase 2	protein-coding
672	chr1	58410002	58410200	intron (NM_001008419, intron 31 of 35)	B2_Mm2|SINE|B2	-39879	NM_025824	66882	NM_025824	ENSMUSG00000051223	Bzw1	basic leucine zipper and W2 domains 1	protein-coding
673	chr1	58439602	58439800	Intergenic	Intergenic	-10279	NM_025824	66882	NM_025824	ENSMUSG00000051223	Bzw1	basic leucine zipper and W2 domains 1	protein-coding
674	chr1	58460602	58460800	intron (NM_025824, intron 10 of 11)	intron (NM_025824, intron 10 of 11)	10721	NM_025824	66882	NM_025824	ENSMUSG00000051223	Bzw1	basic leucine zipper and W2 domains 1	protein-coding
675	chr1	58476202	58476400	intron (NR_027854, intron 3 of 10)	PB1D9|SINE|Alu	4631	NM_001042634	12747	NM_009905	ENSMUSG00000026034	Clk1	CDC-like kinase 1	protein-coding
676	chr1	58598402	58598600	intron (NM_172513, intron 8 of 11)	RMER6A|LTR|ERVK	-36548	NM_008765	18393	NM_008765	ENSMUSG00000026037	Orc2	origin recognition complex, subunit 2	protein-coding
677	chr1	58651402	58651600	intron (NM_025597, intron 2 of 2)	B1_Mur3|SINE|Alu	8260	NM_025597	66495	NM_025597		Ndufb3	NADH dehydrogenase (ubiquinone) 1 beta subcomplex 3	protein-coding
678	chr1	58654202	58654400	Intergenic	B3|SINE|B2	11060	NM_025597	66495	NM_025597		Ndufb3	NADH dehydrogenase (ubiquinone) 1 beta subcomplex 3	protein-coding
679	chr1	58661602	58661800	Intergenic	Intergenic	18460	NM_025597	66495	NM_025597		Ndufb3	NADH dehydrogenase (ubiquinone) 1 beta subcomplex 3	protein-coding
680	chr1	58661802	58662000	Intergenic	L2a|LINE|L2	18660	NM_025597	66495	NM_025597		Ndufb3	NADH dehydrogenase (ubiquinone) 1 beta subcomplex 3	protein-coding
681	chr1	58662402	58662600	Intergenic	ID_B1|SINE|B4	19260	NM_025597	66495	NM_025597		Ndufb3	NADH dehydrogenase (ubiquinone) 1 beta subcomplex 3	protein-coding
682	chr1	58666602	58666800	Intergenic	B2_Mm1t|SINE|B2	23460	NM_025597	66495	NM_025597		Ndufb3	NADH dehydrogenase (ubiquinone) 1 beta subcomplex 3	protein-coding
683	chr1	58667202	58667400	Intergenic	Intergenic	24060	NM_025597	66495	NM_025597		Ndufb3	NADH dehydrogenase (ubiquinone) 1 beta subcomplex 3	protein-coding
684	chr1	58671602	58671800	Intergenic	L1MEc|LINE|L1	28460	NM_025597	66495	NM_025597		Ndufb3	NADH dehydrogenase (ubiquinone) 1 beta subcomplex 3	protein-coding
685	chr1	58748002	58748200	intron (NM_175370, intron 3 of 14)	intron (NM_175370, intron 3 of 14)	4732	NM_175370	108812	NM_175370	ENSMUSG00000047528	Als2cr12	amyotrophic lateral sclerosis 2 (juvenile) chromosome region, candidate 12 (human)	protein-coding
686	chr1	58771602	58771800	intron (NM_207653, intron 1 of 9)	(CAA)n|Simple_repeat|Simple_repeat	1571	NM_009805	12633	NM_009805	ENSMUSG00000026031	Cflar	CASP8 and FADD-like apoptosis regulator	protein-coding
687	chr1	58777002	58777200	intron (NM_207653, intron 1 of 9)	intron (NM_207653, intron 1 of 9)	6971	NM_009805	12633	NM_009805	ENSMUSG00000026031	Cflar	CASP8 and FADD-like apoptosis regulator	protein-coding
688	chr1	58786402	58786600	promoter-TSS (NM_001293805)	promoter-TSS (NM_001293805)	-895	NM_001293805	12633	NM_009805	ENSMUSG00000026031	Cflar	CASP8 and FADD-like apoptosis regulator	protein-coding
689	chr1	58789802	58790000	3' UTR (NM_009805, exon 5 of 5)	3' UTR (NM_009805, exon 5 of 5)	2505	NM_001293805	12633	NM_009805	ENSMUSG00000026031	Cflar	CASP8 and FADD-like apoptosis regulator	protein-coding
690	chr1	58866802	58867000	intron (NM_001277926, intron 2 of 9)	L1_Mur2|LINE|L1	7555	NM_001277926	12370	NM_009812	ENSMUSG00000026029	Casp8	caspase 8	protein-coding
691	chr1	58885802	58886000	intron (NM_001277926, intron 5 of 9)	intron (NM_001277926, intron 5 of 9)	26555	NM_001277926	12370	NM_009812	ENSMUSG00000026029	Casp8	caspase 8	protein-coding
692	chr1	59002402	59002600	intron (NM_172406, intron 2 of 15)	intron (NM_172406, intron 2 of 15)	27825	NM_172406	70827	NM_172406	ENSMUSG00000026028	Trak2	trafficking protein, kinesin binding 2	protein-coding
693	chr1	59016002	59016200	intron (NM_172406, intron 1 of 15)	intron (NM_172406, intron 1 of 15)	14225	NM_172406	70827	NM_172406	ENSMUSG00000026028	Trak2	trafficking protein, kinesin binding 2	protein-coding
694	chr1	59137002	59137200	intron (NM_175200, intron 1 of 12)	Lx9|LINE|L1	14643	NM_175200	73463	NM_175200	ENSMUSG00000072295	Als2cr11	amyotrophic lateral sclerosis 2 (juvenile) chromosome region, candidate 11 (human)	protein-coding
695	chr1	59209202	59209400	intron (NM_145143, intron 3 of 21)	intron (NM_145143, intron 3 of 21)	9179	NM_145143	227157	NM_145143	ENSMUSG00000079550	Mpp4	membrane protein, palmitoylated 4 (MAGUK p55 subfamily member 4)	protein-coding
696	chr1	59209402	59209600	intron (NM_145143, intron 3 of 21)	intron (NM_145143, intron 3 of 21)	8979	NM_145143	227157	NM_145143	ENSMUSG00000079550	Mpp4	membrane protein, palmitoylated 4 (MAGUK p55 subfamily member 4)	protein-coding
697	chr1	59215002	59215200	intron (NM_145143, intron 2 of 21)	intron (NM_145143, intron 2 of 21)	3379	NM_145143	227157	NM_145143	ENSMUSG00000079550	Mpp4	membrane protein, palmitoylated 4 (MAGUK p55 subfamily member 4)	protein-coding
698	chr1	59216002	59216200	intron (NM_145143, intron 1 of 21)	intron (NM_145143, intron 1 of 21)	2379	NM_145143	227157	NM_145143	ENSMUSG00000079550	Mpp4	membrane protein, palmitoylated 4 (MAGUK p55 subfamily member 4)	protein-coding
699	chr1	59233802	59234000	intron (NM_028717, intron 25 of 33)	intron (NM_028717, intron 25 of 33)	-13668	NM_001164682	227157	NM_145143	ENSMUSG00000079550	Mpp4	membrane protein, palmitoylated 4 (MAGUK p55 subfamily member 4)	protein-coding
700	chr1	59261802	59262000	intron (NM_028717, intron 8 of 33)	intron (NM_028717, intron 8 of 33)	32036	NM_001159948	74018	NM_028717	ENSMUSG00000026024	Als2	amyotrophic lateral sclerosis 2 (juvenile)	protein-coding
701	chr1	59279002	59279200	intron (NM_028717, intron 1 of 33)	intron (NM_028717, intron 1 of 33)	14836	NM_001159948	74018	NM_028717	ENSMUSG00000026024	Als2	amyotrophic lateral sclerosis 2 (juvenile)	protein-coding
702	chr1	59286802	59287000	intron (NM_028717, intron 1 of 33)	intron (NM_028717, intron 1 of 33)	7036	NM_001159948	74018	NM_028717	ENSMUSG00000026024	Als2	amyotrophic lateral sclerosis 2 (juvenile)	protein-coding
703	chr1	59418602	59418800	Intergenic	Intergenic	104950	NM_001033373	271697	NM_001033373	ENSMUSG00000026023	Cdk15	cyclin-dependent kinase 15	protein-coding
704	chr1	59428202	59428400	Intergenic	Intergenic	-110690	NM_008057	14369	NM_008057	ENSMUSG00000041075	Fzd7	frizzled homolog 7 (Drosophila)	protein-coding
705	chr1	59439402	59439600	Intergenic	Intergenic	-99490	NM_008057	14369	NM_008057	ENSMUSG00000041075	Fzd7	frizzled homolog 7 (Drosophila)	protein-coding
706	chr1	59439602	59439800	Intergenic	Intergenic	-99290	NM_008057	14369	NM_008057	ENSMUSG00000041075	Fzd7	frizzled homolog 7 (Drosophila)	protein-coding
707	chr1	59440202	59440400	Intergenic	Intergenic	-98690	NM_008057	14369	NM_008057	ENSMUSG00000041075	Fzd7	frizzled homolog 7 (Drosophila)	protein-coding
708	chr1	59440402	59440600	Intergenic	Intergenic	-98490	NM_008057	14369	NM_008057	ENSMUSG00000041075	Fzd7	frizzled homolog 7 (Drosophila)	protein-coding
709	chr1	59442402	59442600	Intergenic	Intergenic	-96490	NM_008057	14369	NM_008057	ENSMUSG00000041075	Fzd7	frizzled homolog 7 (Drosophila)	protein-coding
710	chr1	59442602	59442800	Intergenic	RSINE1|SINE|B4	-96290	NM_008057	14369	NM_008057	ENSMUSG00000041075	Fzd7	frizzled homolog 7 (Drosophila)	protein-coding
711	chr1	59442802	59443000	Intergenic	Intergenic	-96090	NM_008057	14369	NM_008057	ENSMUSG00000041075	Fzd7	frizzled homolog 7 (Drosophila)	protein-coding
712	chr1	59445402	59445600	Intergenic	MTEb|LTR|MaLR	-93490	NM_008057	14369	NM_008057	ENSMUSG00000041075	Fzd7	frizzled homolog 7 (Drosophila)	protein-coding
713	chr1	59445802	59446000	Intergenic	Intergenic	-93090	NM_008057	14369	NM_008057	ENSMUSG00000041075	Fzd7	frizzled homolog 7 (Drosophila)	protein-coding
714	chr1	59446002	59446200	Intergenic	MTD|LTR|MaLR	-92890	NM_008057	14369	NM_008057	ENSMUSG00000041075	Fzd7	frizzled homolog 7 (Drosophila)	protein-coding
715	chr1	59446202	59446400	Intergenic	Intergenic	-92690	NM_008057	14369	NM_008057	ENSMUSG00000041075	Fzd7	frizzled homolog 7 (Drosophila)	protein-coding
716	chr1	59446402	59446600	Intergenic	Intergenic	-92490	NM_008057	14369	NM_008057	ENSMUSG00000041075	Fzd7	frizzled homolog 7 (Drosophila)	protein-coding
717	chr1	59455802	59456000	Intergenic	Intergenic	-83090	NM_008057	14369	NM_008057	ENSMUSG00000041075	Fzd7	frizzled homolog 7 (Drosophila)	protein-coding
718	chr1	59460602	59460800	Intergenic	(GAAA)n|Simple_repeat|Simple_repeat	-78290	NM_008057	14369	NM_008057	ENSMUSG00000041075	Fzd7	frizzled homolog 7 (Drosophila)	protein-coding
719	chr1	59460802	59461000	Intergenic	Intergenic	-78090	NM_008057	14369	NM_008057	ENSMUSG00000041075	Fzd7	frizzled homolog 7 (Drosophila)	protein-coding
720	chr1	59480402	59480600	Intergenic	Intergenic	-58490	NM_008057	14369	NM_008057	ENSMUSG00000041075	Fzd7	frizzled homolog 7 (Drosophila)	protein-coding
721	chr1	59484802	59485000	Intergenic	MIRc|SINE|MIR	-54090	NM_008057	14369	NM_008057	ENSMUSG00000041075	Fzd7	frizzled homolog 7 (Drosophila)	protein-coding
722	chr1	59488002	59488200	Intergenic	RLTR19-int|LTR|ERVK	-50890	NM_008057	14369	NM_008057	ENSMUSG00000041075	Fzd7	frizzled homolog 7 (Drosophila)	protein-coding
723	chr1	59493002	59493200	Intergenic	MTEa|LTR|MaLR	-45890	NM_008057	14369	NM_008057	ENSMUSG00000041075	Fzd7	frizzled homolog 7 (Drosophila)	protein-coding
724	chr1	59493202	59493400	Intergenic	Intergenic	-45690	NM_008057	14369	NM_008057	ENSMUSG00000041075	Fzd7	frizzled homolog 7 (Drosophila)	protein-coding
725	chr1	59493602	59493800	Intergenic	Intergenic	-45290	NM_008057	14369	NM_008057	ENSMUSG00000041075	Fzd7	frizzled homolog 7 (Drosophila)	protein-coding
726	chr1	59495802	59496000	Intergenic	(TC)n|Simple_repeat|Simple_repeat	-43090	NM_008057	14369	NM_008057	ENSMUSG00000041075	Fzd7	frizzled homolog 7 (Drosophila)	protein-coding
727	chr1	59515002	59515200	Intergenic	Intergenic	-23890	NM_008057	14369	NM_008057	ENSMUSG00000041075	Fzd7	frizzled homolog 7 (Drosophila)	protein-coding
728	chr1	59547002	59547200	Intergenic	Intergenic	8110	NM_008057	14369	NM_008057	ENSMUSG00000041075	Fzd7	frizzled homolog 7 (Drosophila)	protein-coding
729	chr1	59556002	59556200	Intergenic	Intergenic	-17007	NM_001013771	381260	NM_001013771	ENSMUSG00000047361	Gm973	predicted gene 973	protein-coding
730	chr1	59561202	59561400	Intergenic	Intergenic	-11807	NM_001013771	381260	NM_001013771	ENSMUSG00000047361	Gm973	predicted gene 973	protein-coding
731	chr1	59709002	59709200	intron (NM_009460, intron 2 of 4)	MYSERV6-int|LTR|ERVK	18577	NM_009460	22218	NM_009460	ENSMUSG00000026021	Sumo1	small ubiquitin-like modifier 1	protein-coding
732	chr1	59716402	59716600	intron (NM_009460, intron 1 of 4)	intron (NM_009460, intron 1 of 4)	11177	NM_009460	22218	NM_009460	ENSMUSG00000026021	Sumo1	small ubiquitin-like modifier 1	protein-coding
733	chr1	59725402	59725600	intron (NM_009460, intron 1 of 4)	B1F1|SINE|Alu	2177	NM_009460	22218	NM_009460	ENSMUSG00000026021	Sumo1	small ubiquitin-like modifier 1	protein-coding
734	chr1	59725602	59725800	intron (NM_009460, intron 1 of 4)	intron (NM_009460, intron 1 of 4)	1977	NM_009460	22218	NM_009460	ENSMUSG00000026021	Sumo1	small ubiquitin-like modifier 1	protein-coding
735	chr1	59760202	59760400	intron (NM_018868, intron 7 of 14)	RLTR40|LTR|ERVK	-1351	NR_028521	100217421	NR_028521		Snord11	small nucleolar RNA, C/D box 11	snoRNA
736	chr1	59760402	59760600	intron (NM_018868, intron 7 of 14)	RLTR40|LTR|ERVK	-1151	NR_028521	100217421	NR_028521		Snord11	small nucleolar RNA, C/D box 11	snoRNA
737	chr1	60199402	60199600	intron (NM_001285473, intron 9 of 13)	MIR|SINE|MIR	34574	NR_104344	241066	NM_139150	ENSMUSG00000026017	Carf	calcium response factor	protein-coding
738	chr1	60203802	60204000	intron (NM_001285473, intron 11 of 13)	B1F2|SINE|Alu	-33542	NM_173444	269198	NM_173444		Nbeal1	neurobeachin like 1	protein-coding
739	chr1	60204002	60204200	intron (NM_001285473, intron 11 of 13)	intron (NM_001285473, intron 11 of 13)	-33342	NM_173444	269198	NM_173444		Nbeal1	neurobeachin like 1	protein-coding
740	chr1	60290802	60291000	intron (NM_173444, intron 11 of 54)	L1_Mus2|LINE|L1	53458	NM_173444	269198	NM_173444		Nbeal1	neurobeachin like 1	protein-coding
741	chr1	60305002	60305200	intron (NM_173444, intron 19 of 54)	intron (NM_173444, intron 19 of 54)	67658	NM_173444	269198	NM_173444		Nbeal1	neurobeachin like 1	protein-coding
742	chr1	60351002	60351200	intron (NM_173444, intron 45 of 54)	B4|SINE|B4	-49043	NM_030013	77951	NM_030013		Cyp20a1	cytochrome P450, family 20, subfamily a, polypeptide 1	protein-coding
743	chr1	60351202	60351400	intron (NM_173444, intron 45 of 54)	intron (NM_173444, intron 45 of 54)	-48843	NM_030013	77951	NM_030013		Cyp20a1	cytochrome P450, family 20, subfamily a, polypeptide 1	protein-coding
744	chr1	60411002	60411200	intron (NM_030013, intron 3 of 12)	intron (NM_030013, intron 3 of 12)	10957	NM_001313721	77951	NM_030013		Cyp20a1	cytochrome P450, family 20, subfamily a, polypeptide 1	protein-coding
745	chr1	60542002	60542200	3' UTR (NM_001045513, exon 14 of 14)	3' UTR (NM_001045513, exon 14 of 14)	75638	NM_198127	329165	NM_198127	ENSMUSG00000026782	Abi2	abl-interactor 2	protein-coding
746	chr1	60553602	60553800	intron (NM_001045513, intron 10 of 13)	intron (NM_001045513, intron 10 of 13)	69908	NM_001045513	77300	NM_001045513	ENSMUSG00000026014	Raph1	Ras association (RalGDS/AF-6) and pleckstrin homology domains 1	protein-coding
747	chr1	60583202	60583400	intron (NM_001045513, intron 3 of 13)	MTC|LTR|MaLR	40308	NM_001045513	77300	NM_001045513	ENSMUSG00000026014	Raph1	Ras association (RalGDS/AF-6) and pleckstrin homology domains 1	protein-coding
748	chr1	60597002	60597200	intron (NM_001045513, intron 1 of 13)	B1_Mur4|SINE|Alu	26508	NM_001045513	77300	NM_001045513	ENSMUSG00000026014	Raph1	Ras association (RalGDS/AF-6) and pleckstrin homology domains 1	protein-coding
749	chr1	60599802	60600000	intron (NM_001045513, intron 1 of 13)	intron (NM_001045513, intron 1 of 13)	23708	NM_001045513	77300	NM_001045513	ENSMUSG00000026014	Raph1	Ras association (RalGDS/AF-6) and pleckstrin homology domains 1	protein-coding
750	chr1	60609002	60609200	intron (NM_001045513, intron 1 of 13)	L1MCa|LINE|L1	14508	NM_001045513	77300	NM_001045513	ENSMUSG00000026014	Raph1	Ras association (RalGDS/AF-6) and pleckstrin homology domains 1	protein-coding
751	chr1	60609402	60609600	intron (NM_001045513, intron 1 of 13)	Charlie12|DNA|MER1_type	14108	NM_001045513	77300	NM_001045513	ENSMUSG00000026014	Raph1	Ras association (RalGDS/AF-6) and pleckstrin homology domains 1	protein-coding
752	chr1	60616402	60616600	intron (NM_001045513, intron 1 of 13)	intron (NM_001045513, intron 1 of 13)	7108	NM_001045513	77300	NM_001045513	ENSMUSG00000026014	Raph1	Ras association (RalGDS/AF-6) and pleckstrin homology domains 1	protein-coding
753	chr1	60666402	60666600	Intergenic	Intergenic	-42892	NM_001045513	77300	NM_001045513	ENSMUSG00000026014	Raph1	Ras association (RalGDS/AF-6) and pleckstrin homology domains 1	protein-coding
754	chr1	60668402	60668600	Intergenic	B3|SINE|B2	-44892	NM_001045513	77300	NM_001045513	ENSMUSG00000026014	Raph1	Ras association (RalGDS/AF-6) and pleckstrin homology domains 1	protein-coding
755	chr1	60669602	60669800	Intergenic	MIR|SINE|MIR	-46092	NM_001045513	77300	NM_001045513	ENSMUSG00000026014	Raph1	Ras association (RalGDS/AF-6) and pleckstrin homology domains 1	protein-coding
756	chr1	60673002	60673200	Intergenic	Intergenic	-49492	NM_001045513	77300	NM_001045513	ENSMUSG00000026014	Raph1	Ras association (RalGDS/AF-6) and pleckstrin homology domains 1	protein-coding
757	chr1	60695002	60695200	Intergenic	Intergenic	-71492	NM_001045513	77300	NM_001045513	ENSMUSG00000026014	Raph1	Ras association (RalGDS/AF-6) and pleckstrin homology domains 1	protein-coding
758	chr1	60707002	60707200	Intergenic	MLT1D|LTR|MaLR	-83492	NM_001045513	77300	NM_001045513	ENSMUSG00000026014	Raph1	Ras association (RalGDS/AF-6) and pleckstrin homology domains 1	protein-coding
759	chr1	60715602	60715800	Intergenic	Intergenic	-87531	NM_007642	12487	NM_007642	ENSMUSG00000026012	Cd28	CD28 antigen	protein-coding
760	chr1	60726402	60726600	Intergenic	Intergenic	-76731	NM_007642	12487	NM_007642	ENSMUSG00000026012	Cd28	CD28 antigen	protein-coding
761	chr1	60808002	60808200	intron (NM_007642, intron 1 of 3)	intron (NM_007642, intron 1 of 3)	4869	NM_007642	12487	NM_007642	ENSMUSG00000026012	Cd28	CD28 antigen	protein-coding
762	chr1	60881402	60881600	Intergenic	URR1B|DNA|MER1_type	78269	NM_007642	12487	NM_007642	ENSMUSG00000026012	Cd28	CD28 antigen	protein-coding
763	chr1	60881602	60881800	Intergenic	Intergenic	78469	NM_007642	12487	NM_007642	ENSMUSG00000026012	Cd28	CD28 antigen	protein-coding
764	chr1	60884402	60884600	Intergenic	MTD|LTR|MaLR	81269	NM_007642	12487	NM_007642	ENSMUSG00000026012	Cd28	CD28 antigen	protein-coding
765	chr1	60890602	60890800	Intergenic	Intergenic	-75168	NM_001281976	12477	NM_009843	ENSMUSG00000026011	Ctla4	cytotoxic T-lymphocyte-associated protein 4	protein-coding
766	chr1	60901002	60901200	Intergenic	(CCAA)n|Simple_repeat|Simple_repeat	-64768	NM_001281976	12477	NM_009843	ENSMUSG00000026011	Ctla4	cytotoxic T-lymphocyte-associated protein 4	protein-coding
767	chr1	60906402	60906600	Intergenic	RMER1A|Other|Other	-59368	NM_001281976	12477	NM_009843	ENSMUSG00000026011	Ctla4	cytotoxic T-lymphocyte-associated protein 4	protein-coding
768	chr1	60916402	60916600	Intergenic	Intergenic	-49368	NM_001281976	12477	NM_009843	ENSMUSG00000026011	Ctla4	cytotoxic T-lymphocyte-associated protein 4	protein-coding
769	chr1	61204202	61204400	Intergenic	Intergenic	169543	NM_017480	54167	NM_017480	ENSMUSG00000026009	Icos	inducible T cell co-stimulator	protein-coding
770	chr1	61698802	61699000	intron (NM_001081050, intron 1 of 22)	LTR33|LTR|ERVL	13503	NM_001081050	72823	NM_001081050	ENSMUSG00000052062	Pard3b	par-3 family cell polarity regulator beta	protein-coding
771	chr1	61707002	61707200	intron (NM_001081050, intron 1 of 22)	intron (NM_001081050, intron 1 of 22)	21703	NM_001081050	72823	NM_001081050	ENSMUSG00000052062	Pard3b	par-3 family cell polarity regulator beta	protein-coding
772	chr1	61892002	61892200	intron (NM_001081050, intron 2 of 22)	RLTR20A2|LTR|ERVK	206703	NM_001081050	72823	NM_001081050	ENSMUSG00000052062	Pard3b	par-3 family cell polarity regulator beta	protein-coding
773	chr1	61892802	61893000	intron (NM_001081050, intron 2 of 22)	Lx9|LINE|L1	207503	NM_001081050	72823	NM_001081050	ENSMUSG00000052062	Pard3b	par-3 family cell polarity regulator beta	protein-coding
774	chr1	61893002	61893200	intron (NM_001081050, intron 2 of 22)	Lx9|LINE|L1	207703	NM_001081050	72823	NM_001081050	ENSMUSG00000052062	Pard3b	par-3 family cell polarity regulator beta	protein-coding
775	chr1	61901402	61901600	intron (NM_001081050, intron 2 of 22)	intron (NM_001081050, intron 2 of 22)	216103	NM_001081050	72823	NM_001081050	ENSMUSG00000052062	Pard3b	par-3 family cell polarity regulator beta	protein-coding
776	chr1	62004402	62004600	intron (NM_001081050, intron 2 of 22)	L1MA9|LINE|L1	319103	NM_001081050	72823	NM_001081050	ENSMUSG00000052062	Pard3b	par-3 family cell polarity regulator beta	protein-coding
777	chr1	62015602	62015800	intron (NM_001081050, intron 2 of 22)	intron (NM_001081050, intron 2 of 22)	330303	NM_001081050	72823	NM_001081050	ENSMUSG00000052062	Pard3b	par-3 family cell polarity regulator beta	protein-coding
778	chr1	62018602	62018800	intron (NM_001081050, intron 2 of 22)	intron (NM_001081050, intron 2 of 22)	333303	NM_001081050	72823	NM_001081050	ENSMUSG00000052062	Pard3b	par-3 family cell polarity regulator beta	protein-coding
779	chr1	62099602	62099800	intron (NM_001081050, intron 3 of 22)	intron (NM_001081050, intron 3 of 22)	414303	NM_001081050	72823	NM_001081050	ENSMUSG00000052062	Pard3b	par-3 family cell polarity regulator beta	protein-coding
780	chr1	62099802	62100000	intron (NM_001081050, intron 3 of 22)	intron (NM_001081050, intron 3 of 22)	414503	NM_001081050	72823	NM_001081050	ENSMUSG00000052062	Pard3b	par-3 family cell polarity regulator beta	protein-coding
781	chr1	62102002	62102200	intron (NM_001081050, intron 3 of 22)	intron (NM_001081050, intron 3 of 22)	416703	NM_001081050	72823	NM_001081050	ENSMUSG00000052062	Pard3b	par-3 family cell polarity regulator beta	protein-coding
782	chr1	62175802	62176000	intron (NM_001081050, intron 4 of 22)	intron (NM_001081050, intron 4 of 22)	490503	NM_001081050	72823	NM_001081050	ENSMUSG00000052062	Pard3b	par-3 family cell polarity regulator beta	protein-coding
783	chr1	62229402	62229600	intron (NM_001081050, intron 10 of 22)	intron (NM_001081050, intron 10 of 22)	-520390	NM_001077404	18187	NM_010939	ENSMUSG00000025969	Nrp2	neuropilin 2	protein-coding
784	chr1	62230602	62230800	intron (NM_001081050, intron 10 of 22)	intron (NM_001081050, intron 10 of 22)	-519190	NM_001077404	18187	NM_010939	ENSMUSG00000025969	Nrp2	neuropilin 2	protein-coding
785	chr1	62299202	62299400	intron (NM_001081050, intron 15 of 22)	intron (NM_001081050, intron 15 of 22)	-450590	NM_001077404	18187	NM_010939	ENSMUSG00000025969	Nrp2	neuropilin 2	protein-coding
786	chr1	62301202	62301400	intron (NM_001081050, intron 15 of 22)	intron (NM_001081050, intron 15 of 22)	-448590	NM_001077404	18187	NM_010939	ENSMUSG00000025969	Nrp2	neuropilin 2	protein-coding
787	chr1	62333602	62333800	intron (NM_001081050, intron 16 of 22)	intron (NM_001081050, intron 16 of 22)	-416190	NM_001077404	18187	NM_010939	ENSMUSG00000025969	Nrp2	neuropilin 2	protein-coding
788	chr1	62402202	62402400	intron (NM_001081050, intron 18 of 22)	intron (NM_001081050, intron 18 of 22)	-347590	NM_001077404	18187	NM_010939	ENSMUSG00000025969	Nrp2	neuropilin 2	protein-coding
789	chr1	62402402	62402600	intron (NM_001081050, intron 18 of 22)	intron (NM_001081050, intron 18 of 22)	-347390	NM_001077404	18187	NM_010939	ENSMUSG00000025969	Nrp2	neuropilin 2	protein-coding
790	chr1	62402802	62403000	intron (NM_001081050, intron 18 of 22)	intron (NM_001081050, intron 18 of 22)	-346990	NM_001077404	18187	NM_010939	ENSMUSG00000025969	Nrp2	neuropilin 2	protein-coding
791	chr1	62403402	62403600	intron (NM_001081050, intron 18 of 22)	intron (NM_001081050, intron 18 of 22)	-346390	NM_001077404	18187	NM_010939	ENSMUSG00000025969	Nrp2	neuropilin 2	protein-coding
792	chr1	62405402	62405600	intron (NM_001081050, intron 18 of 22)	intron (NM_001081050, intron 18 of 22)	-344390	NM_001077404	18187	NM_010939	ENSMUSG00000025969	Nrp2	neuropilin 2	protein-coding
793	chr1	62407002	62407200	intron (NM_001081050, intron 18 of 22)	intron (NM_001081050, intron 18 of 22)	-342790	NM_001077404	18187	NM_010939	ENSMUSG00000025969	Nrp2	neuropilin 2	protein-coding
794	chr1	62434802	62435000	intron (NM_001081050, intron 18 of 22)	intron (NM_001081050, intron 18 of 22)	-314990	NM_001077404	18187	NM_010939	ENSMUSG00000025969	Nrp2	neuropilin 2	protein-coding
795	chr1	62469402	62469600	intron (NM_001081050, intron 18 of 22)	MamSINE1|SINE|tRNA	-280390	NM_001077404	18187	NM_010939	ENSMUSG00000025969	Nrp2	neuropilin 2	protein-coding
796	chr1	62469602	62469800	intron (NM_001081050, intron 18 of 22)	MamSINE1|SINE|tRNA	-280190	NM_001077404	18187	NM_010939	ENSMUSG00000025969	Nrp2	neuropilin 2	protein-coding
797	chr1	62469802	62470000	intron (NM_001081050, intron 18 of 22)	intron (NM_001081050, intron 18 of 22)	-279990	NM_001077404	18187	NM_010939	ENSMUSG00000025969	Nrp2	neuropilin 2	protein-coding
798	chr1	62470002	62470200	intron (NM_001081050, intron 18 of 22)	B2_Mm1t|SINE|B2	-279790	NM_001077404	18187	NM_010939	ENSMUSG00000025969	Nrp2	neuropilin 2	protein-coding
799	chr1	62471202	62471400	intron (NM_001081050, intron 18 of 22)	intron (NM_001081050, intron 18 of 22)	-278590	NM_001077404	18187	NM_010939	ENSMUSG00000025969	Nrp2	neuropilin 2	protein-coding
800	chr1	62472202	62472400	intron (NM_001081050, intron 18 of 22)	intron (NM_001081050, intron 18 of 22)	-277590	NM_001077404	18187	NM_010939	ENSMUSG00000025969	Nrp2	neuropilin 2	protein-coding
801	chr1	62499402	62499600	intron (NM_001081050, intron 19 of 22)	CT-rich|Low_complexity|Low_complexity	-250390	NM_001077404	18187	NM_010939	ENSMUSG00000025969	Nrp2	neuropilin 2	protein-coding
802	chr1	62542802	62543000	intron (NM_001081050, intron 20 of 22)	B4|SINE|B4	-206990	NM_001077404	18187	NM_010939	ENSMUSG00000025969	Nrp2	neuropilin 2	protein-coding
803	chr1	62545602	62545800	intron (NM_001081050, intron 20 of 22)	intron (NM_001081050, intron 20 of 22)	-204190	NM_001077404	18187	NM_010939	ENSMUSG00000025969	Nrp2	neuropilin 2	protein-coding
804	chr1	62545802	62546000	intron (NM_001081050, intron 20 of 22)	intron (NM_001081050, intron 20 of 22)	-203990	NM_001077404	18187	NM_010939	ENSMUSG00000025969	Nrp2	neuropilin 2	protein-coding
805	chr1	62546202	62546400	intron (NM_001081050, intron 20 of 22)	intron (NM_001081050, intron 20 of 22)	-203590	NM_001077404	18187	NM_010939	ENSMUSG00000025969	Nrp2	neuropilin 2	protein-coding
806	chr1	62635002	62635200	intron (NM_001081050, intron 22 of 22)	intron (NM_001081050, intron 22 of 22)	-114790	NM_001077404	18187	NM_010939	ENSMUSG00000025969	Nrp2	neuropilin 2	protein-coding
807	chr1	62770002	62770200	intron (NM_001077407, intron 2 of 15)	intron (NM_001077407, intron 2 of 15)	20210	NM_001077403	18187	NM_010939	ENSMUSG00000025969	Nrp2	neuropilin 2	protein-coding
808	chr1	62770202	62770400	intron (NM_001077407, intron 2 of 15)	intron (NM_001077407, intron 2 of 15)	20410	NM_001077403	18187	NM_010939	ENSMUSG00000025969	Nrp2	neuropilin 2	protein-coding
809	chr1	62770802	62771000	intron (NM_001077407, intron 2 of 15)	intron (NM_001077407, intron 2 of 15)	21010	NM_001077403	18187	NM_010939	ENSMUSG00000025969	Nrp2	neuropilin 2	protein-coding
810	chr1	62771002	62771200	intron (NM_001077407, intron 2 of 15)	intron (NM_001077407, intron 2 of 15)	21210	NM_001077403	18187	NM_010939	ENSMUSG00000025969	Nrp2	neuropilin 2	protein-coding
811	chr1	62773802	62774000	intron (NM_001077407, intron 2 of 15)	intron (NM_001077407, intron 2 of 15)	24010	NM_001077403	18187	NM_010939	ENSMUSG00000025969	Nrp2	neuropilin 2	protein-coding
812	chr1	62778202	62778400	intron (NM_001077407, intron 2 of 15)	intron (NM_001077407, intron 2 of 15)	28410	NM_001077403	18187	NM_010939	ENSMUSG00000025969	Nrp2	neuropilin 2	protein-coding
813	chr1	62778802	62779000	intron (NM_001077407, intron 2 of 15)	intron (NM_001077407, intron 2 of 15)	29010	NM_001077403	18187	NM_010939	ENSMUSG00000025969	Nrp2	neuropilin 2	protein-coding
814	chr1	62781202	62781400	intron (NM_001077407, intron 2 of 15)	intron (NM_001077407, intron 2 of 15)	31410	NM_001077403	18187	NM_010939	ENSMUSG00000025969	Nrp2	neuropilin 2	protein-coding
815	chr1	62794802	62795000	intron (NM_001077407, intron 6 of 15)	intron (NM_001077407, intron 6 of 15)	45010	NM_001077403	18187	NM_010939	ENSMUSG00000025969	Nrp2	neuropilin 2	protein-coding
816	chr1	62795202	62795400	intron (NM_001077407, intron 6 of 15)	intron (NM_001077407, intron 6 of 15)	45410	NM_001077403	18187	NM_010939	ENSMUSG00000025969	Nrp2	neuropilin 2	protein-coding
817	chr1	62798202	62798400	intron (NM_001077407, intron 7 of 15)	intron (NM_001077407, intron 7 of 15)	43005	NR_040601	74992	NR_040601		4930487H11Rik	RIKEN cDNA 4930487H11 gene	ncRNA
818	chr1	62856202	62856400	intron (NM_010939, intron 15 of 15)	intron (NM_010939, intron 15 of 15)	-14995	NR_040601	74992	NR_040601		4930487H11Rik	RIKEN cDNA 4930487H11 gene	ncRNA
819	chr1	62856402	62856600	intron (NM_010939, intron 15 of 15)	intron (NM_010939, intron 15 of 15)	-15195	NR_040601	74992	NR_040601		4930487H11Rik	RIKEN cDNA 4930487H11 gene	ncRNA
820	chr1	62857802	62858000	intron (NM_010939, intron 15 of 15)	intron (NM_010939, intron 15 of 15)	-16595	NR_040601	74992	NR_040601		4930487H11Rik	RIKEN cDNA 4930487H11 gene	ncRNA
821	chr1	62858802	62859000	intron (NM_010939, intron 15 of 15)	intron (NM_010939, intron 15 of 15)	-17595	NR_040601	74992	NR_040601		4930487H11Rik	RIKEN cDNA 4930487H11 gene	ncRNA
822	chr1	62864802	62865000	3' UTR (NM_010939, exon 16 of 16)	3' UTR (NM_010939, exon 16 of 16)	-23595	NR_040601	74992	NR_040601		4930487H11Rik	RIKEN cDNA 4930487H11 gene	ncRNA
823	chr1	62945202	62945400	Intergenic	L1MB4|LINE|L1	-103995	NR_040601	74992	NR_040601		4930487H11Rik	RIKEN cDNA 4930487H11 gene	ncRNA
824	chr1	62946002	62946200	Intergenic	RCHARR1|DNA|MER1_type	-104795	NR_040601	74992	NR_040601		4930487H11Rik	RIKEN cDNA 4930487H11 gene	ncRNA
825	chr1	62946202	62946400	Intergenic	RCHARR1|DNA|MER1_type	-104995	NR_040601	74992	NR_040601		4930487H11Rik	RIKEN cDNA 4930487H11 gene	ncRNA
826	chr1	62948602	62948800	Intergenic	MamRep605|Unknown|Unknown	-107395	NR_040601	74992	NR_040601		4930487H11Rik	RIKEN cDNA 4930487H11 gene	ncRNA
827	chr1	62948802	62949000	Intergenic	MamRep605|Unknown|Unknown	-107595	NR_040601	74992	NR_040601		4930487H11Rik	RIKEN cDNA 4930487H11 gene	ncRNA
828	chr1	62990202	62990400	Intergenic	Intergenic	-148995	NR_040601	74992	NR_040601		4930487H11Rik	RIKEN cDNA 4930487H11 gene	ncRNA
829	chr1	63032202	63032400	Intergenic	B4|SINE|B4	128540	NM_001081436	227195	NM_001081436	ENSMUSG00000040865	Ino80d	INO80 complex subunit D	protein-coding
830	chr1	63136402	63136600	intron (NM_001114609, intron 4 of 11)	RLTR11A|LTR|ERVK	24340	NM_001081436	227195	NM_001081436	ENSMUSG00000040865	Ino80d	INO80 complex subunit D	protein-coding
831	chr1	63185402	63185600	intron (NR_045914, intron 1 of 3)	RLTR47_MM|LTR|ERV1	24187	NR_045914	100380944	NR_045914	ENSMUSG00000084799	Ino80dos	INO80 complex subunit D, opposite strand	ncRNA
832	chr1	63185602	63185800	intron (NR_045914, intron 1 of 3)	B1_Mus1|SINE|Alu	24387	NR_045914	100380944	NR_045914	ENSMUSG00000084799	Ino80dos	INO80 complex subunit D, opposite strand	ncRNA
833	chr1	63209602	63209800	intron (NM_001160038, intron 9 of 19)	B4|SINE|B4	13695	NM_145518	227197	NM_145518	ENSMUSG00000025968	Ndufs1	NADH dehydrogenase (ubiquinone) Fe-S protein 1	protein-coding
834	chr1	63235202	63235400	intron (NM_146250, intron 2 of 2)	intron (NM_146250, intron 2 of 2)	9704	NR_028558	100217464	NR_028558	ENSMUSG00000064602	Snora41	small nucleolar RNA, H/ACA box 41	snoRNA
835	chr1	63235402	63235600	intron (NM_146250, intron 2 of 2)	MT2A|LTR|ERVL	9904	NR_028558	100217464	NR_028558	ENSMUSG00000064602	Snora41	small nucleolar RNA, H/ACA box 41	snoRNA
836	chr1	63238802	63239000	intron (NM_146250, intron 2 of 2)	B2_Mm2|SINE|B2	-8031	NM_001285936	73884	NM_028673	ENSMUSG00000027520	Zdbf2	zinc finger, DBF-type containing 2	protein-coding
837	chr1	64025602	64025800	Intergenic	PB1D7|SINE|Alu	14400	NR_027824	433315	NM_001013800	ENSMUSG00000044689	Gm13749	predicted gene 13749	ncRNA
838	chr1	64048002	64048200	Intergenic	MIR|SINE|MIR	36800	NR_027824	433315	NM_001013800	ENSMUSG00000044689	Gm13749	predicted gene 13749	ncRNA
839	chr1	64259602	64259800	Intergenic	Intergenic	-91738	NM_033563	93691	NM_033563		Klf7	Kruppel-like factor 7 (ubiquitous)	protein-coding
840	chr1	64763202	64763400	intron (NM_001097644, intron 7 of 9)	intron (NM_001097644, intron 7 of 9)	21023	NM_001042659	14367	NM_022721	ENSMUSG00000045005	Fzd5	frizzled homolog 5 (Drosophila)	protein-coding
841	chr1	64763602	64763800	intron (NM_001097644, intron 7 of 9)	intron (NM_001097644, intron 7 of 9)	20623	NM_001042659	14367	NM_022721	ENSMUSG00000045005	Fzd5	frizzled homolog 5 (Drosophila)	protein-coding
842	chr1	64789002	64789200	Intergenic	Intergenic	-4777	NM_022721	14367	NM_022721	ENSMUSG00000045005	Fzd5	frizzled homolog 5 (Drosophila)	protein-coding
843	chr1	64789202	64789400	Intergenic	Intergenic	-4977	NM_022721	14367	NM_022721	ENSMUSG00000045005	Fzd5	frizzled homolog 5 (Drosophila)	protein-coding
844	chr1	64842002	64842200	intron (NM_001039493, intron 7 of 7)	intron (NM_001039493, intron 7 of 7)	-57777	NM_022721	14367	NM_022721	ENSMUSG00000045005	Fzd5	frizzled homolog 5 (Drosophila)	protein-coding
845	chr1	64958002	64958200	intron (NM_001039493, intron 3 of 7)	intron (NM_001039493, intron 3 of 7)	45297	NM_001039493	241075	NM_175509	ENSMUSG00000051344	Plekhm3	pleckstrin homology domain containing, family M, member 3	protein-coding
846	chr1	64967402	64967600	intron (NM_001039493, intron 3 of 7)	intron (NM_001039493, intron 3 of 7)	35897	NM_001039493	241075	NM_175509	ENSMUSG00000051344	Plekhm3	pleckstrin homology domain containing, family M, member 3	protein-coding
847	chr1	65202002	65202200	Intergenic	ID_B1|SINE|B4	23615	NM_010497	15926	NM_010497	ENSMUSG00000025950	Idh1	isocitrate dehydrogenase 1 (NADP+), soluble	protein-coding
848	chr1	65214202	65214400	intron (NM_001111320, intron 4 of 8)	intron (NM_001111320, intron 4 of 8)	11415	NM_010497	15926	NM_010497	ENSMUSG00000025950	Idh1	isocitrate dehydrogenase 1 (NADP+), soluble	protein-coding
849	chr1	65216002	65216200	intron (NM_001111320, intron 3 of 8)	intron (NM_001111320, intron 3 of 8)	9615	NM_010497	15926	NM_010497	ENSMUSG00000025950	Idh1	isocitrate dehydrogenase 1 (NADP+), soluble	protein-coding
850	chr1	65216202	65216400	intron (NM_001111320, intron 3 of 8)	intron (NM_001111320, intron 3 of 8)	9415	NM_010497	15926	NM_010497	ENSMUSG00000025950	Idh1	isocitrate dehydrogenase 1 (NADP+), soluble	protein-coding
851	chr1	65216602	65216800	intron (NM_001111320, intron 3 of 8)	intron (NM_001111320, intron 3 of 8)	9015	NM_010497	15926	NM_010497	ENSMUSG00000025950	Idh1	isocitrate dehydrogenase 1 (NADP+), soluble	protein-coding
852	chr1	65216802	65217000	intron (NM_001111320, intron 3 of 8)	intron (NM_001111320, intron 3 of 8)	8815	NM_010497	15926	NM_010497	ENSMUSG00000025950	Idh1	isocitrate dehydrogenase 1 (NADP+), soluble	protein-coding
853	chr1	65217002	65217200	intron (NM_001111320, intron 3 of 8)	intron (NM_001111320, intron 3 of 8)	8615	NM_010497	15926	NM_010497	ENSMUSG00000025950	Idh1	isocitrate dehydrogenase 1 (NADP+), soluble	protein-coding
854	chr1	65218202	65218400	intron (NM_001111320, intron 2 of 8)	intron (NM_001111320, intron 2 of 8)	7415	NM_010497	15926	NM_010497	ENSMUSG00000025950	Idh1	isocitrate dehydrogenase 1 (NADP+), soluble	protein-coding
855	chr1	65219402	65219600	intron (NM_001111320, intron 2 of 8)	B4|SINE|B4	6215	NM_010497	15926	NM_010497	ENSMUSG00000025950	Idh1	isocitrate dehydrogenase 1 (NADP+), soluble	protein-coding
856	chr1	65222202	65222400	intron (NM_001111320, intron 1 of 8)	intron (NM_001111320, intron 1 of 8)	3415	NM_010497	15926	NM_010497	ENSMUSG00000025950	Idh1	isocitrate dehydrogenase 1 (NADP+), soluble	protein-coding
857	chr1	65223002	65223200	intron (NM_001111320, intron 1 of 8)	RMER15|LTR|ERVL	2615	NM_010497	15926	NM_010497	ENSMUSG00000025950	Idh1	isocitrate dehydrogenase 1 (NADP+), soluble	protein-coding
858	chr1	65237602	65237800	intron (NM_001310624, intron 2 of 41)	B1F|SINE|Alu	4442	NM_001310624	18711	NM_011086	ENSMUSG00000025949	Pikfyve	phosphoinositide kinase, FYVE finger containing	protein-coding
859	chr1	65251602	65251800	intron (NM_001310624, intron 6 of 41)	(TTTTTG)n|Simple_repeat|Simple_repeat	18442	NM_001310624	18711	NM_011086	ENSMUSG00000025949	Pikfyve	phosphoinositide kinase, FYVE finger containing	protein-coding
860	chr1	65264002	65264200	intron (NM_001310624, intron 8 of 41)	intron (NM_001310624, intron 8 of 41)	30842	NM_001310624	18711	NM_011086	ENSMUSG00000025949	Pikfyve	phosphoinositide kinase, FYVE finger containing	protein-coding
861	chr1	65338802	65339000	Intergenic	RSINE1|SINE|B4	-18930	NM_139270	213527	NM_139270	ENSMUSG00000025946	Pth2r	parathyroid hormone 2 receptor	protein-coding
862	chr1	65385002	65385200	intron (NM_139270, intron 4 of 12)	intron (NM_139270, intron 4 of 12)	27270	NM_139270	213527	NM_139270	ENSMUSG00000025946	Pth2r	parathyroid hormone 2 receptor	protein-coding
863	chr1	65389002	65389200	intron (NM_139270, intron 4 of 12)	RMER1A|Other|Other	31270	NM_139270	213527	NM_139270	ENSMUSG00000025946	Pth2r	parathyroid hormone 2 receptor	protein-coding
864	chr1	65452602	65452800	Intergenic	RMER19B|LTR|ERVK	94870	NM_139270	213527	NM_139270	ENSMUSG00000025946	Pth2r	parathyroid hormone 2 receptor	protein-coding
865	chr1	65454002	65454200	Intergenic	Intergenic	96270	NM_139270	213527	NM_139270	ENSMUSG00000025946	Pth2r	parathyroid hormone 2 receptor	protein-coding
866	chr1	65454402	65454600	Intergenic	Intergenic	96670	NM_139270	213527	NM_139270	ENSMUSG00000025946	Pth2r	parathyroid hormone 2 receptor	protein-coding
867	chr1	65662402	65662600	Intergenic	Intergenic	304670	NM_139270	213527	NM_139270	ENSMUSG00000025946	Pth2r	parathyroid hormone 2 receptor	protein-coding
868	chr1	65674802	65675000	Intergenic	L1_Mus1|LINE|L1	-298195	NM_027010	12969	NM_027010	ENSMUSG00000025945	Crygf	crystallin, gamma F	protein-coding
869	chr1	65888802	65889000	Intergenic	Intergenic	-84195	NM_027010	12969	NM_027010	ENSMUSG00000025945	Crygf	crystallin, gamma F	protein-coding
870	chr1	66147802	66148000	Intergenic	Intergenic	-74002	NM_001039934	17756	NM_008632	ENSMUSG00000015222	Map2	microtubule-associated protein 2	protein-coding
871	chr1	66148202	66148400	Intergenic	Intergenic	-73602	NM_001039934	17756	NM_008632	ENSMUSG00000015222	Map2	microtubule-associated protein 2	protein-coding
872	chr1	66597602	66597800	intron (NM_175510, intron 20 of 64)	intron (NM_175510, intron 20 of 64)	82680	NM_175510	329178	NM_175510	ENSMUSG00000055567	Unc80	unc-80 homolog (C. elegans)	protein-coding
873	chr1	66598002	66598200	intron (NM_175510, intron 20 of 64)	intron (NM_175510, intron 20 of 64)	83080	NM_175510	329178	NM_175510	ENSMUSG00000055567	Unc80	unc-80 homolog (C. elegans)	protein-coding
874	chr1	66840002	66840200	intron (NM_001122738, intron 2 of 14)	L1MA7|LINE|L1	24068	NM_177645	68691	NM_177645	ENSMUSG00000026004	Kansl1l	KAT8 regulatory NSL complex subunit 1-like	protein-coding
875	chr1	66849802	66850000	intron (NM_001122738, intron 1 of 14)	intron (NM_001122738, intron 1 of 14)	14268	NM_177645	68691	NM_177645	ENSMUSG00000026004	Kansl1l	KAT8 regulatory NSL complex subunit 1-like	protein-coding
876	chr1	66905402	66905600	intron (NM_007381, intron 1 of 10)	intron (NM_007381, intron 1 of 10)	4382	NM_007381	11363	NM_007381	ENSMUSG00000026003	Acadl	acyl-Coenzyme A dehydrogenase, long-chain	protein-coding
877	chr1	66913002	66913200	Intergenic	Intergenic	-3218	NM_007381	11363	NM_007381	ENSMUSG00000026003	Acadl	acyl-Coenzyme A dehydrogenase, long-chain	protein-coding
878	chr1	67045402	67045600	Intergenic	Intergenic	39907	NM_001190984	14768	NM_021295	ENSMUSG00000026000	Lancl1	LanC (bacterial lantibiotic synthetase component C)-like 1	protein-coding
879	chr1	67045802	67046000	Intergenic	Intergenic	39507	NM_001190984	14768	NM_021295	ENSMUSG00000026000	Lancl1	LanC (bacterial lantibiotic synthetase component C)-like 1	protein-coding
880	chr1	67102402	67102600	Intergenic	Intergenic	-17055	NM_021295	14768	NM_021295	ENSMUSG00000026000	Lancl1	LanC (bacterial lantibiotic synthetase component C)-like 1	protein-coding
881	chr1	67102602	67102800	Intergenic	Intergenic	-17255	NM_021295	14768	NM_021295	ENSMUSG00000026000	Lancl1	LanC (bacterial lantibiotic synthetase component C)-like 1	protein-coding
882	chr1	67125002	67125200	Intergenic	Intergenic	-39655	NM_021295	14768	NM_021295	ENSMUSG00000026000	Lancl1	LanC (bacterial lantibiotic synthetase component C)-like 1	protein-coding
883	chr1	67125202	67125400	Intergenic	Intergenic	-39855	NM_021295	14768	NM_021295	ENSMUSG00000026000	Lancl1	LanC (bacterial lantibiotic synthetase component C)-like 1	protein-coding
884	chr1	67148602	67148800	Intergenic	(TTA)n|Simple_repeat|Simple_repeat	-20900	NM_001080809	227231	NM_001080809	ENSMUSG00000025991	Cps1	carbamoyl-phosphate synthetase 1	protein-coding
885	chr1	67149002	67149200	Intergenic	Intergenic	-20500	NM_001080809	227231	NM_001080809	ENSMUSG00000025991	Cps1	carbamoyl-phosphate synthetase 1	protein-coding
886	chr1	67161802	67162000	Intergenic	(GA)n|Simple_repeat|Simple_repeat	-7700	NM_001080809	227231	NM_001080809	ENSMUSG00000025991	Cps1	carbamoyl-phosphate synthetase 1	protein-coding
887	chr1	67162002	67162200	Intergenic	Intergenic	-7500	NM_001080809	227231	NM_001080809	ENSMUSG00000025991	Cps1	carbamoyl-phosphate synthetase 1	protein-coding
888	chr1	67162802	67163000	Intergenic	(CAG)n|Simple_repeat|Simple_repeat	-6700	NM_001080809	227231	NM_001080809	ENSMUSG00000025991	Cps1	carbamoyl-phosphate synthetase 1	protein-coding
889	chr1	67163802	67164000	Intergenic	Intergenic	-5700	NM_001080809	227231	NM_001080809	ENSMUSG00000025991	Cps1	carbamoyl-phosphate synthetase 1	protein-coding
890	chr1	67164402	67164600	Intergenic	Intergenic	-5100	NM_001080809	227231	NM_001080809	ENSMUSG00000025991	Cps1	carbamoyl-phosphate synthetase 1	protein-coding
891	chr1	67164602	67164800	Intergenic	Intergenic	-4900	NM_001080809	227231	NM_001080809	ENSMUSG00000025991	Cps1	carbamoyl-phosphate synthetase 1	protein-coding
892	chr1	67165202	67165400	Intergenic	Intergenic	-4300	NM_001080809	227231	NM_001080809	ENSMUSG00000025991	Cps1	carbamoyl-phosphate synthetase 1	protein-coding
893	chr1	67166202	67166400	Intergenic	Intergenic	-3300	NM_001080809	227231	NM_001080809	ENSMUSG00000025991	Cps1	carbamoyl-phosphate synthetase 1	protein-coding
894	chr1	67168202	67168400	Intergenic	Intergenic	-1300	NM_001080809	227231	NM_001080809	ENSMUSG00000025991	Cps1	carbamoyl-phosphate synthetase 1	protein-coding
895	chr1	67172402	67172600	intron (NM_001080809, intron 1 of 37)	intron (NM_001080809, intron 1 of 37)	2900	NM_001080809	227231	NM_001080809	ENSMUSG00000025991	Cps1	carbamoyl-phosphate synthetase 1	protein-coding
896	chr1	67172602	67172800	intron (NM_001080809, intron 1 of 37)	intron (NM_001080809, intron 1 of 37)	3100	NM_001080809	227231	NM_001080809	ENSMUSG00000025991	Cps1	carbamoyl-phosphate synthetase 1	protein-coding
897	chr1	67173002	67173200	intron (NM_001080809, intron 1 of 37)	intron (NM_001080809, intron 1 of 37)	3500	NM_001080809	227231	NM_001080809	ENSMUSG00000025991	Cps1	carbamoyl-phosphate synthetase 1	protein-coding
898	chr1	67173802	67174000	intron (NM_001080809, intron 1 of 37)	intron (NM_001080809, intron 1 of 37)	4300	NM_001080809	227231	NM_001080809	ENSMUSG00000025991	Cps1	carbamoyl-phosphate synthetase 1	protein-coding
899	chr1	67174202	67174400	intron (NM_001080809, intron 1 of 37)	intron (NM_001080809, intron 1 of 37)	4700	NM_001080809	227231	NM_001080809	ENSMUSG00000025991	Cps1	carbamoyl-phosphate synthetase 1	protein-coding
900	chr1	67175402	67175600	intron (NM_001080809, intron 1 of 37)	intron (NM_001080809, intron 1 of 37)	5900	NM_001080809	227231	NM_001080809	ENSMUSG00000025991	Cps1	carbamoyl-phosphate synthetase 1	protein-coding
901	chr1	67176002	67176200	intron (NM_001080809, intron 1 of 37)	Lx6|LINE|L1	6500	NM_001080809	227231	NM_001080809	ENSMUSG00000025991	Cps1	carbamoyl-phosphate synthetase 1	protein-coding
902	chr1	67176202	67176400	intron (NM_001080809, intron 1 of 37)	(TTTTA)n|Simple_repeat|Simple_repeat	6700	NM_001080809	227231	NM_001080809	ENSMUSG00000025991	Cps1	carbamoyl-phosphate synthetase 1	protein-coding
903	chr1	67176402	67176600	intron (NM_001080809, intron 1 of 37)	Lx6|LINE|L1	6900	NM_001080809	227231	NM_001080809	ENSMUSG00000025991	Cps1	carbamoyl-phosphate synthetase 1	protein-coding
904	chr1	67176602	67176800	intron (NM_001080809, intron 1 of 37)	intron (NM_001080809, intron 1 of 37)	7100	NM_001080809	227231	NM_001080809	ENSMUSG00000025991	Cps1	carbamoyl-phosphate synthetase 1	protein-coding
905	chr1	67177202	67177400	intron (NM_001080809, intron 1 of 37)	intron (NM_001080809, intron 1 of 37)	7700	NM_001080809	227231	NM_001080809	ENSMUSG00000025991	Cps1	carbamoyl-phosphate synthetase 1	protein-coding
906	chr1	67177402	67177600	intron (NM_001080809, intron 1 of 37)	intron (NM_001080809, intron 1 of 37)	7900	NM_001080809	227231	NM_001080809	ENSMUSG00000025991	Cps1	carbamoyl-phosphate synthetase 1	protein-coding
907	chr1	67178002	67178200	intron (NM_001080809, intron 1 of 37)	intron (NM_001080809, intron 1 of 37)	8500	NM_001080809	227231	NM_001080809	ENSMUSG00000025991	Cps1	carbamoyl-phosphate synthetase 1	protein-coding
908	chr1	67178202	67178400	intron (NM_001080809, intron 1 of 37)	B4A|SINE|B4	8700	NM_001080809	227231	NM_001080809	ENSMUSG00000025991	Cps1	carbamoyl-phosphate synthetase 1	protein-coding
909	chr1	67179002	67179200	intron (NM_001080809, intron 1 of 37)	intron (NM_001080809, intron 1 of 37)	9500	NM_001080809	227231	NM_001080809	ENSMUSG00000025991	Cps1	carbamoyl-phosphate synthetase 1	protein-coding
910	chr1	67179602	67179800	intron (NM_001080809, intron 1 of 37)	intron (NM_001080809, intron 1 of 37)	10100	NM_001080809	227231	NM_001080809	ENSMUSG00000025991	Cps1	carbamoyl-phosphate synthetase 1	protein-coding
911	chr1	67180202	67180400	intron (NM_001080809, intron 1 of 37)	intron (NM_001080809, intron 1 of 37)	10700	NM_001080809	227231	NM_001080809	ENSMUSG00000025991	Cps1	carbamoyl-phosphate synthetase 1	protein-coding
912	chr1	67181402	67181600	intron (NM_001080809, intron 1 of 37)	intron (NM_001080809, intron 1 of 37)	11900	NM_001080809	227231	NM_001080809	ENSMUSG00000025991	Cps1	carbamoyl-phosphate synthetase 1	protein-coding
913	chr1	67181802	67182000	intron (NM_001080809, intron 1 of 37)	intron (NM_001080809, intron 1 of 37)	12300	NM_001080809	227231	NM_001080809	ENSMUSG00000025991	Cps1	carbamoyl-phosphate synthetase 1	protein-coding
914	chr1	67182002	67182200	intron (NM_001080809, intron 1 of 37)	intron (NM_001080809, intron 1 of 37)	12500	NM_001080809	227231	NM_001080809	ENSMUSG00000025991	Cps1	carbamoyl-phosphate synthetase 1	protein-coding
915	chr1	67183202	67183400	intron (NM_001080809, intron 1 of 37)	intron (NM_001080809, intron 1 of 37)	13700	NM_001080809	227231	NM_001080809	ENSMUSG00000025991	Cps1	carbamoyl-phosphate synthetase 1	protein-coding
916	chr1	67183602	67183800	intron (NM_001080809, intron 1 of 37)	intron (NM_001080809, intron 1 of 37)	14100	NM_001080809	227231	NM_001080809	ENSMUSG00000025991	Cps1	carbamoyl-phosphate synthetase 1	protein-coding
917	chr1	67183802	67184000	intron (NM_001080809, intron 1 of 37)	intron (NM_001080809, intron 1 of 37)	14300	NM_001080809	227231	NM_001080809	ENSMUSG00000025991	Cps1	carbamoyl-phosphate synthetase 1	protein-coding
918	chr1	67184202	67184400	intron (NM_001080809, intron 1 of 37)	intron (NM_001080809, intron 1 of 37)	14700	NM_001080809	227231	NM_001080809	ENSMUSG00000025991	Cps1	carbamoyl-phosphate synthetase 1	protein-coding
919	chr1	67185802	67186000	intron (NM_001080809, intron 1 of 37)	intron (NM_001080809, intron 1 of 37)	16300	NM_001080809	227231	NM_001080809	ENSMUSG00000025991	Cps1	carbamoyl-phosphate synthetase 1	protein-coding
920	chr1	67186002	67186200	intron (NM_001080809, intron 1 of 37)	intron (NM_001080809, intron 1 of 37)	16500	NM_001080809	227231	NM_001080809	ENSMUSG00000025991	Cps1	carbamoyl-phosphate synthetase 1	protein-coding
921	chr1	67187002	67187200	intron (NM_001080809, intron 2 of 37)	B3A|SINE|B2	17500	NM_001080809	227231	NM_001080809	ENSMUSG00000025991	Cps1	carbamoyl-phosphate synthetase 1	protein-coding
922	chr1	67188402	67188600	intron (NM_001080809, intron 2 of 37)	intron (NM_001080809, intron 2 of 37)	18900	NM_001080809	227231	NM_001080809	ENSMUSG00000025991	Cps1	carbamoyl-phosphate synthetase 1	protein-coding
923	chr1	67188802	67189000	intron (NM_001080809, intron 2 of 37)	intron (NM_001080809, intron 2 of 37)	19300	NM_001080809	227231	NM_001080809	ENSMUSG00000025991	Cps1	carbamoyl-phosphate synthetase 1	protein-coding
924	chr1	67189402	67189600	exon (NM_001080809, exon 3 of 38)	exon (NM_001080809, exon 3 of 38)	19900	NM_001080809	227231	NM_001080809	ENSMUSG00000025991	Cps1	carbamoyl-phosphate synthetase 1	protein-coding
925	chr1	67194402	67194600	intron (NM_001080809, intron 5 of 37)	intron (NM_001080809, intron 5 of 37)	24900	NM_001080809	227231	NM_001080809	ENSMUSG00000025991	Cps1	carbamoyl-phosphate synthetase 1	protein-coding
926	chr1	67195602	67195800	intron (NM_001080809, intron 6 of 37)	intron (NM_001080809, intron 6 of 37)	26100	NM_001080809	227231	NM_001080809	ENSMUSG00000025991	Cps1	carbamoyl-phosphate synthetase 1	protein-coding
927	chr1	67196402	67196600	intron (NM_001080809, intron 6 of 37)	intron (NM_001080809, intron 6 of 37)	26900	NM_001080809	227231	NM_001080809	ENSMUSG00000025991	Cps1	carbamoyl-phosphate synthetase 1	protein-coding
928	chr1	67199602	67199800	intron (NM_001080809, intron 7 of 37)	intron (NM_001080809, intron 7 of 37)	30100	NM_001080809	227231	NM_001080809	ENSMUSG00000025991	Cps1	carbamoyl-phosphate synthetase 1	protein-coding
929	chr1	67200602	67200800	intron (NM_001080809, intron 7 of 37)	intron (NM_001080809, intron 7 of 37)	31100	NM_001080809	227231	NM_001080809	ENSMUSG00000025991	Cps1	carbamoyl-phosphate synthetase 1	protein-coding
930	chr1	67203202	67203400	intron (NM_001080809, intron 8 of 37)	intron (NM_001080809, intron 8 of 37)	33700	NM_001080809	227231	NM_001080809	ENSMUSG00000025991	Cps1	carbamoyl-phosphate synthetase 1	protein-coding
931	chr1	67207402	67207600	exon (NM_001080809, exon 12 of 38)	exon (NM_001080809, exon 12 of 38)	37900	NM_001080809	227231	NM_001080809	ENSMUSG00000025991	Cps1	carbamoyl-phosphate synthetase 1	protein-coding
932	chr1	67211202	67211400	intron (NM_001080809, intron 13 of 37)	MIRc|SINE|MIR	41700	NM_001080809	227231	NM_001080809	ENSMUSG00000025991	Cps1	carbamoyl-phosphate synthetase 1	protein-coding
933	chr1	67213002	67213200	intron (NM_001080809, intron 15 of 37)	intron (NM_001080809, intron 15 of 37)	43500	NM_001080809	227231	NM_001080809	ENSMUSG00000025991	Cps1	carbamoyl-phosphate synthetase 1	protein-coding
934	chr1	67218402	67218600	intron (NM_001080809, intron 17 of 37)	intron (NM_001080809, intron 17 of 37)	48900	NM_001080809	227231	NM_001080809	ENSMUSG00000025991	Cps1	carbamoyl-phosphate synthetase 1	protein-coding
935	chr1	67218602	67218800	intron (NM_001080809, intron 17 of 37)	intron (NM_001080809, intron 17 of 37)	49100	NM_001080809	227231	NM_001080809	ENSMUSG00000025991	Cps1	carbamoyl-phosphate synthetase 1	protein-coding
936	chr1	67219002	67219200	intron (NM_001080809, intron 17 of 37)	intron (NM_001080809, intron 17 of 37)	49500	NM_001080809	227231	NM_001080809	ENSMUSG00000025991	Cps1	carbamoyl-phosphate synthetase 1	protein-coding
937	chr1	67219202	67219400	exon (NM_001080809, exon 18 of 38)	exon (NM_001080809, exon 18 of 38)	49700	NM_001080809	227231	NM_001080809	ENSMUSG00000025991	Cps1	carbamoyl-phosphate synthetase 1	protein-coding
938	chr1	67219402	67219600	intron (NM_001080809, intron 18 of 37)	intron (NM_001080809, intron 18 of 37)	49900	NM_001080809	227231	NM_001080809	ENSMUSG00000025991	Cps1	carbamoyl-phosphate synthetase 1	protein-coding
939	chr1	67222202	67222400	intron (NM_001080809, intron 19 of 37)	intron (NM_001080809, intron 19 of 37)	52700	NM_001080809	227231	NM_001080809	ENSMUSG00000025991	Cps1	carbamoyl-phosphate synthetase 1	protein-coding
940	chr1	67223402	67223600	exon (NM_001080809, exon 20 of 38)	exon (NM_001080809, exon 20 of 38)	53900	NM_001080809	227231	NM_001080809	ENSMUSG00000025991	Cps1	carbamoyl-phosphate synthetase 1	protein-coding
941	chr1	67223602	67223800	intron (NM_001080809, intron 20 of 37)	intron (NM_001080809, intron 20 of 37)	54100	NM_001080809	227231	NM_001080809	ENSMUSG00000025991	Cps1	carbamoyl-phosphate synthetase 1	protein-coding
942	chr1	67223802	67224000	intron (NM_001080809, intron 20 of 37)	AT_rich|Low_complexity|Low_complexity	54300	NM_001080809	227231	NM_001080809	ENSMUSG00000025991	Cps1	carbamoyl-phosphate synthetase 1	protein-coding
943	chr1	67229602	67229800	intron (NM_001080809, intron 21 of 37)	intron (NM_001080809, intron 21 of 37)	60100	NM_001080809	227231	NM_001080809	ENSMUSG00000025991	Cps1	carbamoyl-phosphate synthetase 1	protein-coding
944	chr1	67230802	67231000	intron (NM_001080809, intron 21 of 37)	intron (NM_001080809, intron 21 of 37)	61300	NM_001080809	227231	NM_001080809	ENSMUSG00000025991	Cps1	carbamoyl-phosphate synthetase 1	protein-coding
945	chr1	67235802	67236000	intron (NM_001080809, intron 21 of 37)	intron (NM_001080809, intron 21 of 37)	66300	NM_001080809	227231	NM_001080809	ENSMUSG00000025991	Cps1	carbamoyl-phosphate synthetase 1	protein-coding
946	chr1	67238602	67238800	intron (NM_001080809, intron 21 of 37)	intron (NM_001080809, intron 21 of 37)	69100	NM_001080809	227231	NM_001080809	ENSMUSG00000025991	Cps1	carbamoyl-phosphate synthetase 1	protein-coding
947	chr1	67238802	67239000	intron (NM_001080809, intron 21 of 37)	intron (NM_001080809, intron 21 of 37)	69300	NM_001080809	227231	NM_001080809	ENSMUSG00000025991	Cps1	carbamoyl-phosphate synthetase 1	protein-coding
948	chr1	67240802	67241000	intron (NM_001080809, intron 21 of 37)	intron (NM_001080809, intron 21 of 37)	71300	NM_001080809	227231	NM_001080809	ENSMUSG00000025991	Cps1	carbamoyl-phosphate synthetase 1	protein-coding
949	chr1	67241002	67241200	intron (NM_001080809, intron 21 of 37)	intron (NM_001080809, intron 21 of 37)	71500	NM_001080809	227231	NM_001080809	ENSMUSG00000025991	Cps1	carbamoyl-phosphate synthetase 1	protein-coding
950	chr1	67243002	67243200	intron (NM_001080809, intron 22 of 37)	intron (NM_001080809, intron 22 of 37)	73500	NM_001080809	227231	NM_001080809	ENSMUSG00000025991	Cps1	carbamoyl-phosphate synthetase 1	protein-coding
951	chr1	67245602	67245800	intron (NM_001080809, intron 25 of 37)	intron (NM_001080809, intron 25 of 37)	76100	NM_001080809	227231	NM_001080809	ENSMUSG00000025991	Cps1	carbamoyl-phosphate synthetase 1	protein-coding
952	chr1	67255802	67256000	intron (NM_001080809, intron 28 of 37)	intron (NM_001080809, intron 28 of 37)	86300	NM_001080809	227231	NM_001080809	ENSMUSG00000025991	Cps1	carbamoyl-phosphate synthetase 1	protein-coding
953	chr1	67260602	67260800	intron (NM_001080809, intron 31 of 37)	intron (NM_001080809, intron 31 of 37)	91100	NM_001080809	227231	NM_001080809	ENSMUSG00000025991	Cps1	carbamoyl-phosphate synthetase 1	protein-coding
954	chr1	67268402	67268600	intron (NM_001080809, intron 34 of 37)	intron (NM_001080809, intron 34 of 37)	98900	NM_001080809	227231	NM_001080809	ENSMUSG00000025991	Cps1	carbamoyl-phosphate synthetase 1	protein-coding
955	chr1	67279802	67280000	Intergenic	L1_Mur3|LINE|L1	110300	NM_001080809	227231	NM_001080809	ENSMUSG00000025991	Cps1	carbamoyl-phosphate synthetase 1	protein-coding
956	chr1	67280002	67280200	Intergenic	L1_Mur3|LINE|L1	110500	NM_001080809	227231	NM_001080809	ENSMUSG00000025991	Cps1	carbamoyl-phosphate synthetase 1	protein-coding
957	chr1	67281002	67281200	Intergenic	Intergenic	111500	NM_001080809	227231	NM_001080809	ENSMUSG00000025991	Cps1	carbamoyl-phosphate synthetase 1	protein-coding
958	chr1	67318202	67318400	Intergenic	Intergenic	148700	NM_001080809	227231	NM_001080809	ENSMUSG00000025991	Cps1	carbamoyl-phosphate synthetase 1	protein-coding
959	chr1	67319402	67319600	Intergenic	Intergenic	149900	NM_001080809	227231	NM_001080809	ENSMUSG00000025991	Cps1	carbamoyl-phosphate synthetase 1	protein-coding
960	chr1	67359602	67359800	Intergenic	Intergenic	190100	NM_001080809	227231	NM_001080809	ENSMUSG00000025991	Cps1	carbamoyl-phosphate synthetase 1	protein-coding
961	chr1	67677802	67678000	Intergenic	Intergenic	508300	NM_001080809	227231	NM_001080809	ENSMUSG00000025991	Cps1	carbamoyl-phosphate synthetase 1	protein-coding
962	chr1	68299202	68299400	intron (NM_010154, intron 18 of 26)	intron (NM_010154, intron 18 of 26)	855332	NM_010154	13869	NM_010154	ENSMUSG00000062209	Erbb4	v-erb-a erythroblastic leukemia viral oncogene homolog 4 (avian)	protein-coding
963	chr1	68685202	68685400	intron (NM_010154, intron 2 of 26)	intron (NM_010154, intron 2 of 26)	469332	NM_010154	13869	NM_010154	ENSMUSG00000062209	Erbb4	v-erb-a erythroblastic leukemia viral oncogene homolog 4 (avian)	protein-coding
964	chr1	68729402	68729600	intron (NM_010154, intron 2 of 26)	intron (NM_010154, intron 2 of 26)	425132	NM_010154	13869	NM_010154	ENSMUSG00000062209	Erbb4	v-erb-a erythroblastic leukemia viral oncogene homolog 4 (avian)	protein-coding
965	chr1	68734202	68734400	intron (NM_010154, intron 2 of 26)	intron (NM_010154, intron 2 of 26)	420332	NM_010154	13869	NM_010154	ENSMUSG00000062209	Erbb4	v-erb-a erythroblastic leukemia viral oncogene homolog 4 (avian)	protein-coding
966	chr1	68857002	68857200	intron (NM_010154, intron 1 of 26)	(TTAA)n|Simple_repeat|Simple_repeat	297532	NM_010154	13869	NM_010154	ENSMUSG00000062209	Erbb4	v-erb-a erythroblastic leukemia viral oncogene homolog 4 (avian)	protein-coding
967	chr1	68981802	68982000	intron (NM_010154, intron 1 of 26)	intron (NM_010154, intron 1 of 26)	172732	NM_010154	13869	NM_010154	ENSMUSG00000062209	Erbb4	v-erb-a erythroblastic leukemia viral oncogene homolog 4 (avian)	protein-coding
968	chr1	69020002	69020200	intron (NM_010154, intron 1 of 26)	intron (NM_010154, intron 1 of 26)	134532	NM_010154	13869	NM_010154	ENSMUSG00000062209	Erbb4	v-erb-a erythroblastic leukemia viral oncogene homolog 4 (avian)	protein-coding
969	chr1	69020202	69020400	intron (NM_010154, intron 1 of 26)	intron (NM_010154, intron 1 of 26)	134332	NM_010154	13869	NM_010154	ENSMUSG00000062209	Erbb4	v-erb-a erythroblastic leukemia viral oncogene homolog 4 (avian)	protein-coding
970	chr1	69022802	69023000	intron (NM_010154, intron 1 of 26)	intron (NM_010154, intron 1 of 26)	131732	NM_010154	13869	NM_010154	ENSMUSG00000062209	Erbb4	v-erb-a erythroblastic leukemia viral oncogene homolog 4 (avian)	protein-coding
971	chr1	69023402	69023600	intron (NM_010154, intron 1 of 26)	intron (NM_010154, intron 1 of 26)	131132	NM_010154	13869	NM_010154	ENSMUSG00000062209	Erbb4	v-erb-a erythroblastic leukemia viral oncogene homolog 4 (avian)	protein-coding
972	chr1	69025002	69025200	intron (NM_010154, intron 1 of 26)	intron (NM_010154, intron 1 of 26)	129532	NM_010154	13869	NM_010154	ENSMUSG00000062209	Erbb4	v-erb-a erythroblastic leukemia viral oncogene homolog 4 (avian)	protein-coding
973	chr1	69025602	69025800	intron (NM_010154, intron 1 of 26)	intron (NM_010154, intron 1 of 26)	128932	NM_010154	13869	NM_010154	ENSMUSG00000062209	Erbb4	v-erb-a erythroblastic leukemia viral oncogene homolog 4 (avian)	protein-coding
974	chr1	69071202	69071400	intron (NM_010154, intron 1 of 26)	intron (NM_010154, intron 1 of 26)	83332	NM_010154	13869	NM_010154	ENSMUSG00000062209	Erbb4	v-erb-a erythroblastic leukemia viral oncogene homolog 4 (avian)	protein-coding
975	chr1	69680802	69681000	intron (NM_011770, intron 3 of 7)	intron (NM_011770, intron 3 of 7)	51633	NM_011770	22779	NM_011770	ENSMUSG00000025997	Ikzf2	IKAROS family zinc finger 2	protein-coding
976	chr1	70413402	70413600	intron (NM_025728, intron 4 of 7)	MER82|DNA|MER2_type	-358788	NM_001310658	320460	NM_177164	ENSMUSG00000045648	Vwc2l	von Willebrand factor C domain-containing protein 2-like	protein-coding
977	chr1	70468002	70468200	intron (NM_025728, intron 5 of 7)	intron (NM_025728, intron 5 of 7)	-304188	NM_001310658	320460	NM_177164	ENSMUSG00000045648	Vwc2l	von Willebrand factor C domain-containing protein 2-like	protein-coding
978	chr1	70540202	70540400	intron (NM_025728, intron 6 of 7)	intron (NM_025728, intron 6 of 7)	-231988	NM_001310658	320460	NM_177164	ENSMUSG00000045648	Vwc2l	von Willebrand factor C domain-containing protein 2-like	protein-coding
979	chr1	70540402	70540600	intron (NM_025728, intron 7 of 7)	intron (NM_025728, intron 7 of 7)	-231788	NM_001310658	320460	NM_177164	ENSMUSG00000045648	Vwc2l	von Willebrand factor C domain-containing protein 2-like	protein-coding
980	chr1	70542802	70543000	intron (NM_025728, intron 7 of 7)	intron (NM_025728, intron 7 of 7)	-229388	NM_001310658	320460	NM_177164	ENSMUSG00000045648	Vwc2l	von Willebrand factor C domain-containing protein 2-like	protein-coding
981	chr1	70739402	70739600	intron (NM_025728, intron 7 of 7)	intron (NM_025728, intron 7 of 7)	-32788	NM_001310658	320460	NM_177164	ENSMUSG00000045648	Vwc2l	von Willebrand factor C domain-containing protein 2-like	protein-coding
982	chr1	70742802	70743000	intron (NM_025728, intron 7 of 7)	intron (NM_025728, intron 7 of 7)	-29388	NM_001310658	320460	NM_177164	ENSMUSG00000045648	Vwc2l	von Willebrand factor C domain-containing protein 2-like	protein-coding
983	chr1	70899802	70900000	intron (NM_177164, intron 3 of 3)	intron (NM_177164, intron 3 of 3)	127612	NM_177164	320460	NM_177164	ENSMUSG00000045648	Vwc2l	von Willebrand factor C domain-containing protein 2-like	protein-coding
984	chr1	70932802	70933000	TTS (NM_001310658)	TTS (NM_001310658)	160612	NM_177164	320460	NM_177164	ENSMUSG00000045648	Vwc2l	von Willebrand factor C domain-containing protein 2-like	protein-coding
985	chr1	70939002	70939200	Intergenic	Intergenic	166812	NM_177164	320460	NM_177164	ENSMUSG00000045648	Vwc2l	von Willebrand factor C domain-containing protein 2-like	protein-coding
986	chr1	70984002	70984200	Intergenic	L1_Mus1|LINE|L1	165445	NM_007525	12021	NM_007525	ENSMUSG00000026196	Bard1	BRCA1 associated RING domain 1	protein-coding
987	chr1	71103202	71103400	intron (NM_007525, intron 6 of 10)	intron (NM_007525, intron 6 of 10)	46245	NM_007525	12021	NM_007525	ENSMUSG00000026196	Bard1	BRCA1 associated RING domain 1	protein-coding
988	chr1	71277602	71277800	Intergenic	Intergenic	-128155	NM_007525	12021	NM_007525	ENSMUSG00000026196	Bard1	BRCA1 associated RING domain 1	protein-coding
989	chr1	71388802	71389000	intron (NM_175210, intron 7 of 52)	intron (NM_175210, intron 7 of 52)	72583	NM_175210	74591	NM_175210	ENSMUSG00000050296	Abca12	ATP-binding cassette, sub-family A (ABC1), member 12	protein-coding
990	chr1	71541202	71541400	Intergenic	Intergenic	-62429	NM_026195	108147	NM_026195	ENSMUSG00000026192	Atic	5-aminoimidazole-4-carboxamide ribonucleotide formyltransferase/IMP cyclohydrolase	protein-coding
991	chr1	71577002	71577200	Intergenic	Intergenic	-26629	NM_026195	108147	NM_026195	ENSMUSG00000026192	Atic	5-aminoimidazole-4-carboxamide ribonucleotide formyltransferase/IMP cyclohydrolase	protein-coding
992	chr1	71599802	71600000	Intergenic	Intergenic	-3829	NM_026195	108147	NM_026195	ENSMUSG00000026192	Atic	5-aminoimidazole-4-carboxamide ribonucleotide formyltransferase/IMP cyclohydrolase	protein-coding
993	chr1	71622402	71622600	intron (NM_026195, intron 12 of 15)	intron (NM_026195, intron 12 of 15)	18771	NM_026195	108147	NM_026195	ENSMUSG00000026192	Atic	5-aminoimidazole-4-carboxamide ribonucleotide formyltransferase/IMP cyclohydrolase	protein-coding
994	chr1	71622602	71622800	exon (NM_026195, exon 13 of 16)	exon (NM_026195, exon 13 of 16)	18971	NM_026195	108147	NM_026195	ENSMUSG00000026192	Atic	5-aminoimidazole-4-carboxamide ribonucleotide formyltransferase/IMP cyclohydrolase	protein-coding
995	chr1	71626402	71626600	TTS (NM_026195)	TTS (NM_026195)	22771	NM_026195	108147	NM_026195	ENSMUSG00000026192	Atic	5-aminoimidazole-4-carboxamide ribonucleotide formyltransferase/IMP cyclohydrolase	protein-coding
996	chr1	71629202	71629400	Intergenic	B3A|SINE|B2	25571	NM_026195	108147	NM_026195	ENSMUSG00000026192	Atic	5-aminoimidazole-4-carboxamide ribonucleotide formyltransferase/IMP cyclohydrolase	protein-coding
997	chr1	71630602	71630800	Intergenic	Intergenic	26971	NM_026195	108147	NM_026195	ENSMUSG00000026192	Atic	5-aminoimidazole-4-carboxamide ribonucleotide formyltransferase/IMP cyclohydrolase	protein-coding
998	chr1	71677402	71677600	intron (NM_001276413, intron 13 of 43)	ID_B1|SINE|B4	22307	NM_001276412	14268	NM_010233	ENSMUSG00000026193	Fn1	fibronectin 1	protein-coding
999	chr1	71682002	71682200	intron (NM_001276413, intron 12 of 43)	B1_Mm|SINE|Alu	17707	NM_001276412	14268	NM_010233	ENSMUSG00000026193	Fn1	fibronectin 1	protein-coding
1000	chr1	71691802	71692000	intron (NM_001276413, intron 6 of 43)	B4|SINE|B4	7907	NM_001276412	14268	NM_010233	ENSMUSG00000026193	Fn1	fibronectin 1	protein-coding
1001	chr1	71696002	71696200	intron (NM_001276413, intron 3 of 43)	intron (NM_001276413, intron 3 of 43)	3707	NM_001276412	14268	NM_010233	ENSMUSG00000026193	Fn1	fibronectin 1	protein-coding
1002	chr1	71696202	71696400	intron (NM_001276413, intron 3 of 43)	intron (NM_001276413, intron 3 of 43)	3507	NM_001276412	14268	NM_010233	ENSMUSG00000026193	Fn1	fibronectin 1	protein-coding
1003	chr1	71696602	71696800	intron (NM_001276413, intron 3 of 43)	intron (NM_001276413, intron 3 of 43)	3107	NM_001276412	14268	NM_010233	ENSMUSG00000026193	Fn1	fibronectin 1	protein-coding
1004	chr1	71703002	71703200	intron (NR_040308, intron 1 of 3)	intron (NR_040308, intron 1 of 3)	3192	NR_040308	100042814	NR_040308	ENSMUSG00000073652	Apol7d	apolipoprotein L 7d	ncRNA
1005	chr1	71703202	71703400	intron (NR_040308, intron 1 of 3)	intron (NR_040308, intron 1 of 3)	3392	NR_040308	100042814	NR_040308	ENSMUSG00000073652	Apol7d	apolipoprotein L 7d	ncRNA
1006	chr1	71751602	71751800	Intergenic	Intergenic	51792	NR_040308	100042814	NR_040308	ENSMUSG00000073652	Apol7d	apolipoprotein L 7d	ncRNA
1007	chr1	71806602	71806800	Intergenic	RLTR12B|LTR|ERVK	106792	NR_040308	100042814	NR_040308	ENSMUSG00000073652	Apol7d	apolipoprotein L 7d	ncRNA
1008	chr1	71819202	71819400	Intergenic	RLTR42-int|LTR|ERVK	-115385	NR_027659	667931	NR_027658	ENSMUSG00000099707	Gm8883	predicted gene 8883	ncRNA
1009	chr1	71854002	71854200	Intergenic	Intergenic	-80585	NR_027659	667931	NR_027658	ENSMUSG00000099707	Gm8883	predicted gene 8883	ncRNA
1010	chr1	71860002	71860200	Intergenic	Intergenic	-74585	NR_027659	667931	NR_027658	ENSMUSG00000099707	Gm8883	predicted gene 8883	ncRNA
1011	chr1	71864202	71864400	Intergenic	L1M3|LINE|L1	-70385	NR_027659	667931	NR_027658	ENSMUSG00000099707	Gm8883	predicted gene 8883	ncRNA
1012	chr1	71935202	71935400	intron (NR_027658, intron 2 of 2)	intron (NR_027658, intron 2 of 2)	615	NR_027658	667931	NR_027658	ENSMUSG00000099707	Gm8883	predicted gene 8883	ncRNA
1013	chr1	71972202	71972400	Intergenic	Intergenic	37615	NR_027658	667931	NR_027658	ENSMUSG00000099707	Gm8883	predicted gene 8883	ncRNA
1014	chr1	71991402	71991600	Intergenic	Intergenic	56815	NR_027658	667931	NR_027658	ENSMUSG00000099707	Gm8883	predicted gene 8883	ncRNA
1015	chr1	72062202	72062400	Intergenic	L1M4b|LINE|L1	-10532	NR_040454	71134	NR_040454	ENSMUSG00000101848	4933417E11Rik	RIKEN cDNA 4933417E11 gene	ncRNA
1016	chr1	72071402	72071600	Intergenic	RLTR16|LTR|ERVK	-19732	NR_040454	71134	NR_040454	ENSMUSG00000101848	4933417E11Rik	RIKEN cDNA 4933417E11 gene	ncRNA
1017	chr1	72073602	72073800	Intergenic	Intergenic	-21932	NR_040454	71134	NR_040454	ENSMUSG00000101848	4933417E11Rik	RIKEN cDNA 4933417E11 gene	ncRNA
1018	chr1	72074602	72074800	Intergenic	Intergenic	-22932	NR_040454	71134	NR_040454	ENSMUSG00000101848	4933417E11Rik	RIKEN cDNA 4933417E11 gene	ncRNA
1019	chr1	72078602	72078800	Intergenic	Intergenic	-26932	NR_040454	71134	NR_040454	ENSMUSG00000101848	4933417E11Rik	RIKEN cDNA 4933417E11 gene	ncRNA
1020	chr1	72079002	72079200	Intergenic	Intergenic	-27332	NR_040454	71134	NR_040454	ENSMUSG00000101848	4933417E11Rik	RIKEN cDNA 4933417E11 gene	ncRNA
1021	chr1	72217402	72217600	intron (NM_001005423, intron 2 of 4)	intron (NM_001005423, intron 2 of 4)	41380	NM_001005423	381269	NM_001005423	ENSMUSG00000039395	Mreg	melanoregulin	protein-coding
1022	chr1	72218602	72218800	intron (NM_001005423, intron 2 of 4)	LTR31|LTR|ERV1	40180	NM_001005423	381269	NM_001005423	ENSMUSG00000039395	Mreg	melanoregulin	protein-coding
1023	chr1	72222202	72222400	intron (NM_001005423, intron 2 of 4)	MER58A|DNA|MER1_type	36580	NM_001005423	381269	NM_001005423	ENSMUSG00000039395	Mreg	melanoregulin	protein-coding
1024	chr1	72226002	72226200	intron (NM_001005423, intron 2 of 4)	intron (NM_001005423, intron 2 of 4)	32780	NM_001005423	381269	NM_001005423	ENSMUSG00000039395	Mreg	melanoregulin	protein-coding
1025	chr1	72226202	72226400	intron (NM_001005423, intron 2 of 4)	B3A|SINE|B2	32580	NM_001005423	381269	NM_001005423	ENSMUSG00000039395	Mreg	melanoregulin	protein-coding
1026	chr1	72226402	72226600	intron (NM_001005423, intron 2 of 4)	intron (NM_001005423, intron 2 of 4)	32380	NM_001005423	381269	NM_001005423	ENSMUSG00000039395	Mreg	melanoregulin	protein-coding
1027	chr1	72226602	72226800	intron (NM_001005423, intron 2 of 4)	intron (NM_001005423, intron 2 of 4)	32180	NM_001005423	381269	NM_001005423	ENSMUSG00000039395	Mreg	melanoregulin	protein-coding
1028	chr1	72226802	72227000	intron (NM_001005423, intron 2 of 4)	intron (NM_001005423, intron 2 of 4)	31980	NM_001005423	381269	NM_001005423	ENSMUSG00000039395	Mreg	melanoregulin	protein-coding
1029	chr1	72254802	72255000	intron (NM_001005423, intron 1 of 4)	L1MB7|LINE|L1	3980	NM_001005423	381269	NM_001005423	ENSMUSG00000039395	Mreg	melanoregulin	protein-coding
1030	chr1	72277602	72277800	Intergenic	Intergenic	-18820	NM_001005423	381269	NM_001005423	ENSMUSG00000039395	Mreg	melanoregulin	protein-coding
1031	chr1	72287602	72287800	Intergenic	LTRIS_Mus|LTR|ERV1	-28820	NM_001005423	381269	NM_001005423	ENSMUSG00000039395	Mreg	melanoregulin	protein-coding
1032	chr1	72287802	72288000	Intergenic	LTRIS_Mus|LTR|ERV1	-29020	NM_001005423	381269	NM_001005423	ENSMUSG00000039395	Mreg	melanoregulin	protein-coding
1033	chr1	72309402	72309600	intron (NM_023523, intron 6 of 7)	RMER12|LTR|ERVK	21387	NM_023523	111175	NM_023523	ENSMUSG00000026189	Pecr	peroxisomal trans-2-enoyl-CoA reductase	protein-coding
1034	chr1	72309602	72309800	intron (NM_023523, intron 6 of 7)	RMER12|LTR|ERVK	21187	NM_023523	111175	NM_023523	ENSMUSG00000026189	Pecr	peroxisomal trans-2-enoyl-CoA reductase	protein-coding
1035	chr1	72324402	72324600	intron (NM_023523, intron 1 of 7)	intron (NM_023523, intron 1 of 7)	6387	NM_023523	111175	NM_023523	ENSMUSG00000026189	Pecr	peroxisomal trans-2-enoyl-CoA reductase	protein-coding
1036	chr1	72324802	72325000	intron (NM_023523, intron 1 of 7)	intron (NM_023523, intron 1 of 7)	5987	NM_023523	111175	NM_023523	ENSMUSG00000026189	Pecr	peroxisomal trans-2-enoyl-CoA reductase	protein-coding
1037	chr1	72325002	72325200	intron (NM_023523, intron 1 of 7)	L1MEg|LINE|L1	5787	NM_023523	111175	NM_023523	ENSMUSG00000026189	Pecr	peroxisomal trans-2-enoyl-CoA reductase	protein-coding
1038	chr1	72325202	72325400	intron (NM_023523, intron 1 of 7)	L1MEg|LINE|L1	5587	NM_023523	111175	NM_023523	ENSMUSG00000026189	Pecr	peroxisomal trans-2-enoyl-CoA reductase	protein-coding
1039	chr1	72326802	72327000	intron (NM_023523, intron 1 of 7)	Tigger6a|DNA|MER2_type	3987	NM_023523	111175	NM_023523	ENSMUSG00000026189	Pecr	peroxisomal trans-2-enoyl-CoA reductase	protein-coding
1040	chr1	72327002	72327200	intron (NM_023523, intron 1 of 7)	Tigger6a|DNA|MER2_type	3787	NM_023523	111175	NM_023523	ENSMUSG00000026189	Pecr	peroxisomal trans-2-enoyl-CoA reductase	protein-coding
1041	chr1	72327602	72327800	intron (NM_023523, intron 1 of 7)	ID4_|SINE|ID	3187	NM_023523	111175	NM_023523	ENSMUSG00000026189	Pecr	peroxisomal trans-2-enoyl-CoA reductase	protein-coding
1042	chr1	72328402	72328600	intron (NM_023523, intron 1 of 7)	intron (NM_023523, intron 1 of 7)	2387	NM_023523	111175	NM_023523	ENSMUSG00000026189	Pecr	peroxisomal trans-2-enoyl-CoA reductase	protein-coding
1043	chr1	72328802	72329000	intron (NM_023523, intron 1 of 7)	B3A|SINE|B2	1987	NM_023523	111175	NM_023523	ENSMUSG00000026189	Pecr	peroxisomal trans-2-enoyl-CoA reductase	protein-coding
1044	chr1	72329802	72330000	intron (NM_023523, intron 1 of 7)	intron (NM_023523, intron 1 of 7)	987	NM_023523	111175	NM_023523	ENSMUSG00000026189	Pecr	peroxisomal trans-2-enoyl-CoA reductase	protein-coding
1045	chr1	72336002	72336200	intron (NM_175564, intron 1 of 2)	B3|SINE|B2	5154	NM_175564	271711	NM_175564	ENSMUSG00000026188	Tmem169	transmembrane protein 169	protein-coding
1046	chr1	72340802	72341000	intron (NM_175564, intron 1 of 2)	intron (NM_175564, intron 1 of 2)	9954	NM_175564	271711	NM_175564	ENSMUSG00000026188	Tmem169	transmembrane protein 169	protein-coding
1047	chr1	72341402	72341600	intron (NM_175564, intron 1 of 2)	B1_Mur2|SINE|Alu	10554	NM_175564	271711	NM_175564	ENSMUSG00000026188	Tmem169	transmembrane protein 169	protein-coding
1048	chr1	72381802	72382000	intron (NM_009533, intron 10 of 20)	MurSatRep1|Unknown|Unknown	27906	NM_009533	22596	NM_009533	ENSMUSG00000026187	Xrcc5	X-ray repair complementing defective repair in Chinese hamster cells 5	protein-coding
1049	chr1	72459402	72459600	Intergenic	Intergenic	105506	NM_009533	22596	NM_009533	ENSMUSG00000026187	Xrcc5	X-ray repair complementing defective repair in Chinese hamster cells 5	protein-coding
1050	chr1	72459602	72459800	Intergenic	Intergenic	105706	NM_009533	22596	NM_009533	ENSMUSG00000026187	Xrcc5	X-ray repair complementing defective repair in Chinese hamster cells 5	protein-coding
1051	chr1	72459802	72460000	Intergenic	Intergenic	105906	NM_009533	22596	NM_009533	ENSMUSG00000026187	Xrcc5	X-ray repair complementing defective repair in Chinese hamster cells 5	protein-coding
1052	chr1	72499602	72499800	intron (NM_001045533, intron 1 of 3)	intron (NM_001045533, intron 1 of 3)	83437	NM_001045533	381270	NM_001045533	ENSMUSG00000039372	March4	membrane-associated ring finger (C3HC4) 4	protein-coding
1053	chr1	72806402	72806600	Intergenic	Intergenic	48667	NM_009084	19981	NM_009084	ENSMUSG00000046330	Rpl37a	ribosomal protein L37a	protein-coding
1054	chr1	72837202	72837400	Intergenic	Intergenic	-33753	NM_008342	16008	NM_008342	ENSMUSG00000039323	Igfbp2	insulin-like growth factor binding protein 2	protein-coding
1055	chr1	72838202	72838400	Intergenic	Intergenic	-32753	NM_008342	16008	NM_008342	ENSMUSG00000039323	Igfbp2	insulin-like growth factor binding protein 2	protein-coding
1056	chr1	72889602	72889800	intron (NM_001310659, intron 1 of 3)	intron (NM_001310659, intron 1 of 3)	17740	NM_001310659	16008	NM_008342	ENSMUSG00000039323	Igfbp2	insulin-like growth factor binding protein 2	protein-coding
1057	chr1	72889802	72890000	intron (NM_001310659, intron 1 of 3)	intron (NM_001310659, intron 1 of 3)	17940	NM_001310659	16008	NM_008342	ENSMUSG00000039323	Igfbp2	insulin-like growth factor binding protein 2	protein-coding
1058	chr1	73575202	73575400	Intergenic	MLT1F1|LTR|MaLR	-121158	NR_003202	723792	NR_003202		Pinc	pregnancy induced noncoding RNA	ncRNA
1059	chr1	73581602	73581800	Intergenic	Intergenic	-127558	NR_003202	723792	NR_003202		Pinc	pregnancy induced noncoding RNA	ncRNA
1060	chr1	73634202	73634400	Intergenic	Intergenic	-180158	NR_003202	723792	NR_003202		Pinc	pregnancy induced noncoding RNA	ncRNA
1061	chr1	73702002	73702200	intron (NR_045311, intron 7 of 8)	intron (NR_045311, intron 7 of 8)	200048	NR_105769	102465179	NR_105769	ENSMUSG00000098504	Mir6351	microRNA 6351	ncRNA
1062	chr1	73976602	73976800	intron (NM_001289895, intron 22 of 32)	intron (NM_001289895, intron 22 of 32)	-65661	NR_045311	109198	NR_045311	ENSMUSG00000100301	6030407O03Rik	RIKEN cDNA 6030407O03 gene	ncRNA
1063	chr1	73984602	73984800	intron (NM_001289895, intron 21 of 32)	intron (NM_001289895, intron 21 of 32)	-73661	NR_045311	109198	NR_045311	ENSMUSG00000100301	6030407O03Rik	RIKEN cDNA 6030407O03 gene	ncRNA
1064	chr1	73996802	73997000	intron (NM_001289895, intron 19 of 32)	intron (NM_001289895, intron 19 of 32)	-85861	NR_045311	109198	NR_045311	ENSMUSG00000100301	6030407O03Rik	RIKEN cDNA 6030407O03 gene	ncRNA
1065	chr1	73998602	73998800	intron (NM_001289895, intron 19 of 32)	intron (NM_001289895, intron 19 of 32)	-87661	NR_045311	109198	NR_045311	ENSMUSG00000100301	6030407O03Rik	RIKEN cDNA 6030407O03 gene	ncRNA
1066	chr1	74045602	74045800	intron (NM_001289895, intron 6 of 32)	intron (NM_001289895, intron 6 of 32)	125320	NM_027884	21961	NM_027884	ENSMUSG00000055322	Tns1	tensin 1	protein-coding
1067	chr1	74053002	74053200	intron (NM_001289895, intron 4 of 32)	intron (NM_001289895, intron 4 of 32)	117920	NM_027884	21961	NM_027884	ENSMUSG00000055322	Tns1	tensin 1	protein-coding
1068	chr1	74055802	74056000	intron (NM_001289895, intron 4 of 32)	intron (NM_001289895, intron 4 of 32)	115120	NM_027884	21961	NM_027884	ENSMUSG00000055322	Tns1	tensin 1	protein-coding
1069	chr1	74059202	74059400	intron (NM_001289895, intron 4 of 32)	Tigger7|DNA|MER2_type	111720	NM_027884	21961	NM_027884	ENSMUSG00000055322	Tns1	tensin 1	protein-coding
1070	chr1	74060402	74060600	intron (NM_001289895, intron 4 of 32)	intron (NM_001289895, intron 4 of 32)	110520	NM_027884	21961	NM_027884	ENSMUSG00000055322	Tns1	tensin 1	protein-coding
1071	chr1	74060602	74060800	intron (NM_001289895, intron 4 of 32)	intron (NM_001289895, intron 4 of 32)	110320	NM_027884	21961	NM_027884	ENSMUSG00000055322	Tns1	tensin 1	protein-coding
1072	chr1	74061602	74061800	intron (NM_001289895, intron 4 of 32)	intron (NM_001289895, intron 4 of 32)	109320	NM_027884	21961	NM_027884	ENSMUSG00000055322	Tns1	tensin 1	protein-coding
1073	chr1	74062202	74062400	intron (NM_001289895, intron 4 of 32)	intron (NM_001289895, intron 4 of 32)	108720	NM_027884	21961	NM_027884	ENSMUSG00000055322	Tns1	tensin 1	protein-coding
1074	chr1	74063402	74063600	intron (NM_001289895, intron 3 of 32)	intron (NM_001289895, intron 3 of 32)	107520	NM_027884	21961	NM_027884	ENSMUSG00000055322	Tns1	tensin 1	protein-coding
1075	chr1	74063602	74063800	intron (NM_001289895, intron 3 of 32)	MIR|SINE|MIR	107320	NM_027884	21961	NM_027884	ENSMUSG00000055322	Tns1	tensin 1	protein-coding
1076	chr1	74064402	74064600	intron (NM_001289895, intron 3 of 32)	intron (NM_001289895, intron 3 of 32)	106520	NM_027884	21961	NM_027884	ENSMUSG00000055322	Tns1	tensin 1	protein-coding
1077	chr1	74067602	74067800	intron (NM_001289895, intron 3 of 32)	intron (NM_001289895, intron 3 of 32)	103320	NM_027884	21961	NM_027884	ENSMUSG00000055322	Tns1	tensin 1	protein-coding
1078	chr1	74074602	74074800	intron (NM_001289895, intron 3 of 32)	intron (NM_001289895, intron 3 of 32)	96320	NM_027884	21961	NM_027884	ENSMUSG00000055322	Tns1	tensin 1	protein-coding
1079	chr1	74076202	74076400	intron (NM_001289895, intron 3 of 32)	MIR|SINE|MIR	94720	NM_027884	21961	NM_027884	ENSMUSG00000055322	Tns1	tensin 1	protein-coding
1080	chr1	74084002	74084200	intron (NM_001289895, intron 3 of 32)	intron (NM_001289895, intron 3 of 32)	86920	NM_027884	21961	NM_027884	ENSMUSG00000055322	Tns1	tensin 1	protein-coding
1081	chr1	74085202	74085400	intron (NM_001289895, intron 3 of 32)	intron (NM_001289895, intron 3 of 32)	85720	NM_027884	21961	NM_027884	ENSMUSG00000055322	Tns1	tensin 1	protein-coding
1082	chr1	74089002	74089200	intron (NM_001289895, intron 3 of 32)	intron (NM_001289895, intron 3 of 32)	81920	NM_027884	21961	NM_027884	ENSMUSG00000055322	Tns1	tensin 1	protein-coding
1083	chr1	74090602	74090800	intron (NM_001289895, intron 3 of 32)	L3|LINE|CR1	80320	NM_027884	21961	NM_027884	ENSMUSG00000055322	Tns1	tensin 1	protein-coding
1084	chr1	74090802	74091000	intron (NM_001289895, intron 3 of 32)	intron (NM_001289895, intron 3 of 32)	80120	NM_027884	21961	NM_027884	ENSMUSG00000055322	Tns1	tensin 1	protein-coding
1085	chr1	74091402	74091600	intron (NM_001289895, intron 3 of 32)	intron (NM_001289895, intron 3 of 32)	79520	NM_027884	21961	NM_027884	ENSMUSG00000055322	Tns1	tensin 1	protein-coding
1086	chr1	74095602	74095800	intron (NM_001289895, intron 3 of 32)	intron (NM_001289895, intron 3 of 32)	75320	NM_027884	21961	NM_027884	ENSMUSG00000055322	Tns1	tensin 1	protein-coding
1087	chr1	74099002	74099200	intron (NM_001289895, intron 3 of 32)	(TC)n|Simple_repeat|Simple_repeat	71920	NM_027884	21961	NM_027884	ENSMUSG00000055322	Tns1	tensin 1	protein-coding
1088	chr1	74104002	74104200	intron (NM_001289895, intron 3 of 32)	intron (NM_001289895, intron 3 of 32)	66920	NM_027884	21961	NM_027884	ENSMUSG00000055322	Tns1	tensin 1	protein-coding
1089	chr1	74104202	74104400	intron (NM_001289895, intron 3 of 32)	intron (NM_001289895, intron 3 of 32)	66720	NM_027884	21961	NM_027884	ENSMUSG00000055322	Tns1	tensin 1	protein-coding
1090	chr1	74104802	74105000	intron (NM_001289895, intron 3 of 32)	intron (NM_001289895, intron 3 of 32)	66120	NM_027884	21961	NM_027884	ENSMUSG00000055322	Tns1	tensin 1	protein-coding
1091	chr1	74105002	74105200	intron (NM_001289895, intron 3 of 32)	intron (NM_001289895, intron 3 of 32)	65920	NM_027884	21961	NM_027884	ENSMUSG00000055322	Tns1	tensin 1	protein-coding
1092	chr1	74105202	74105400	intron (NM_001289895, intron 3 of 32)	intron (NM_001289895, intron 3 of 32)	65720	NM_027884	21961	NM_027884	ENSMUSG00000055322	Tns1	tensin 1	protein-coding
1093	chr1	74105802	74106000	intron (NM_001289895, intron 3 of 32)	intron (NM_001289895, intron 3 of 32)	65120	NM_027884	21961	NM_027884	ENSMUSG00000055322	Tns1	tensin 1	protein-coding
1094	chr1	74106202	74106400	intron (NM_001289895, intron 3 of 32)	intron (NM_001289895, intron 3 of 32)	64720	NM_027884	21961	NM_027884	ENSMUSG00000055322	Tns1	tensin 1	protein-coding
1095	chr1	74107602	74107800	intron (NM_001289895, intron 3 of 32)	B1F1|SINE|Alu	63320	NM_027884	21961	NM_027884	ENSMUSG00000055322	Tns1	tensin 1	protein-coding
1096	chr1	74107802	74108000	intron (NM_001289895, intron 3 of 32)	L1MC|LINE|L1	63120	NM_027884	21961	NM_027884	ENSMUSG00000055322	Tns1	tensin 1	protein-coding
1097	chr1	74108202	74108400	intron (NM_001289895, intron 3 of 32)	B4A|SINE|B4	62720	NM_027884	21961	NM_027884	ENSMUSG00000055322	Tns1	tensin 1	protein-coding
1098	chr1	74109602	74109800	intron (NM_001289895, intron 3 of 32)	intron (NM_001289895, intron 3 of 32)	61320	NM_027884	21961	NM_027884	ENSMUSG00000055322	Tns1	tensin 1	protein-coding
1099	chr1	74112802	74113000	intron (NM_001289895, intron 3 of 32)	intron (NM_001289895, intron 3 of 32)	58120	NM_027884	21961	NM_027884	ENSMUSG00000055322	Tns1	tensin 1	protein-coding
1100	chr1	74116002	74116200	intron (NM_001289895, intron 2 of 32)	intron (NM_001289895, intron 2 of 32)	54920	NM_027884	21961	NM_027884	ENSMUSG00000055322	Tns1	tensin 1	protein-coding
1101	chr1	74116202	74116400	intron (NM_001289895, intron 2 of 32)	intron (NM_001289895, intron 2 of 32)	54720	NM_027884	21961	NM_027884	ENSMUSG00000055322	Tns1	tensin 1	protein-coding
1102	chr1	74116402	74116600	intron (NM_001289895, intron 2 of 32)	intron (NM_001289895, intron 2 of 32)	54520	NM_027884	21961	NM_027884	ENSMUSG00000055322	Tns1	tensin 1	protein-coding
1103	chr1	74116602	74116800	intron (NM_001289895, intron 2 of 32)	RMER1A|Other|Other	54320	NM_027884	21961	NM_027884	ENSMUSG00000055322	Tns1	tensin 1	protein-coding
1104	chr1	74117002	74117200	intron (NM_001289895, intron 2 of 32)	RMER1A|Other|Other	53920	NM_027884	21961	NM_027884	ENSMUSG00000055322	Tns1	tensin 1	protein-coding
1105	chr1	74117202	74117400	intron (NM_001289895, intron 2 of 32)	intron (NM_001289895, intron 2 of 32)	53720	NM_027884	21961	NM_027884	ENSMUSG00000055322	Tns1	tensin 1	protein-coding
1106	chr1	74121602	74121800	intron (NM_001289895, intron 2 of 32)	MLT2D|LTR|ERVL	49320	NM_027884	21961	NM_027884	ENSMUSG00000055322	Tns1	tensin 1	protein-coding
1107	chr1	74159802	74160000	intron (NM_001289895, intron 1 of 32)	intron (NM_001289895, intron 1 of 32)	11120	NM_027884	21961	NM_027884	ENSMUSG00000055322	Tns1	tensin 1	protein-coding
1108	chr1	74164602	74164800	intron (NM_001289895, intron 1 of 32)	intron (NM_001289895, intron 1 of 32)	6320	NM_027884	21961	NM_027884	ENSMUSG00000055322	Tns1	tensin 1	protein-coding
1109	chr1	74237002	74237200	Intergenic	Intergenic	4104	NM_178241	227288	NM_178241	ENSMUSG00000048480	Cxcr1	chemokine (C-X-C motif) receptor 1	protein-coding
1110	chr1	74237202	74237400	Intergenic	Intergenic	3904	NM_178241	227288	NM_178241	ENSMUSG00000048480	Cxcr1	chemokine (C-X-C motif) receptor 1	protein-coding
1111	chr1	74243602	74243800	Intergenic	B3A|SINE|B2	-2496	NM_178241	227288	NM_178241	ENSMUSG00000048480	Cxcr1	chemokine (C-X-C motif) receptor 1	protein-coding
1112	chr1	74245002	74245200	Intergenic	Intergenic	-3896	NM_178241	227288	NM_178241	ENSMUSG00000048480	Cxcr1	chemokine (C-X-C motif) receptor 1	protein-coding
1113	chr1	74277402	74277600	Intergenic	Intergenic	-5623	NM_029711	76709	NM_029711	ENSMUSG00000006304	Arpc2	actin related protein 2/3 complex, subunit 2	protein-coding
1114	chr1	74308002	74308200	intron (NM_029711, intron 6 of 9)	intron (NM_029711, intron 6 of 9)	-17073	NM_174985	227289	NM_174985	ENSMUSG00000064272	Gpbar1	G protein-coupled bile acid receptor 1	protein-coding
1115	chr1	74365402	74365600	intron (NM_001039509, intron 2 of 9)	intron (NM_001039509, intron 2 of 9)	-13683	NM_019999	56695	NM_019999	ENSMUSG00000026179	Pnkd	paroxysmal nonkinesiogenic dyskinesia	protein-coding
1116	chr1	74380402	74380600	intron (NM_019999, intron 1 of 8)	B1F1|SINE|Alu	1317	NM_019999	56695	NM_019999	ENSMUSG00000026179	Pnkd	paroxysmal nonkinesiogenic dyskinesia	protein-coding
1117	chr1	74381402	74381600	intron (NM_019999, intron 1 of 8)	B3|SINE|B2	2317	NM_019999	56695	NM_019999	ENSMUSG00000026179	Pnkd	paroxysmal nonkinesiogenic dyskinesia	protein-coding
1118	chr1	74382802	74383000	intron (NM_019999, intron 1 of 8)	intron (NM_019999, intron 1 of 8)	3717	NM_019999	56695	NM_019999	ENSMUSG00000026179	Pnkd	paroxysmal nonkinesiogenic dyskinesia	protein-coding
1119	chr1	74386202	74386400	intron (NM_019999, intron 1 of 8)	intron (NM_019999, intron 1 of 8)	7117	NM_019999	56695	NM_019999	ENSMUSG00000026179	Pnkd	paroxysmal nonkinesiogenic dyskinesia	protein-coding
1120	chr1	74386602	74386800	intron (NM_019999, intron 1 of 8)	intron (NM_019999, intron 1 of 8)	7517	NM_019999	56695	NM_019999	ENSMUSG00000026179	Pnkd	paroxysmal nonkinesiogenic dyskinesia	protein-coding
1121	chr1	74386802	74387000	intron (NM_019999, intron 1 of 8)	intron (NM_019999, intron 1 of 8)	7717	NM_019999	56695	NM_019999	ENSMUSG00000026179	Pnkd	paroxysmal nonkinesiogenic dyskinesia	protein-coding
1122	chr1	74389002	74389200	intron (NM_019999, intron 1 of 8)	intron (NM_019999, intron 1 of 8)	9917	NM_019999	56695	NM_019999	ENSMUSG00000026179	Pnkd	paroxysmal nonkinesiogenic dyskinesia	protein-coding
1123	chr1	74389802	74390000	intron (NM_019999, intron 1 of 8)	intron (NM_019999, intron 1 of 8)	10717	NM_019999	56695	NM_019999	ENSMUSG00000026179	Pnkd	paroxysmal nonkinesiogenic dyskinesia	protein-coding
1124	chr1	74391402	74391600	intron (NM_019999, intron 1 of 8)	intron (NM_019999, intron 1 of 8)	12317	NM_019999	56695	NM_019999	ENSMUSG00000026179	Pnkd	paroxysmal nonkinesiogenic dyskinesia	protein-coding
1125	chr1	74391602	74391800	intron (NM_019999, intron 1 of 8)	(CATA)n|Simple_repeat|Simple_repeat	12517	NM_019999	56695	NM_019999	ENSMUSG00000026179	Pnkd	paroxysmal nonkinesiogenic dyskinesia	protein-coding
1126	chr1	74391802	74392000	intron (NM_019999, intron 1 of 8)	intron (NM_019999, intron 1 of 8)	12717	NM_019999	56695	NM_019999	ENSMUSG00000026179	Pnkd	paroxysmal nonkinesiogenic dyskinesia	protein-coding
1127	chr1	74425202	74425400	intron (NM_013612, intron 4 of 14)	B2_Mm2|SINE|B2	3524	NM_013612	18173	NM_013612	ENSMUSG00000026177	Slc11a1	solute carrier family 11 (proton-coupled divalent metal ion transporters), member 1	protein-coding
1128	chr1	74441802	74442000	TTS (NR_029743)	TTS (NR_029743)	1017	NR_029743	387219	NR_029743	ENSMUSG00000065468	Mir26b	microRNA 26b	ncRNA
1129	chr1	74451002	74451200	Intergenic	PB1|SINE|Alu	-4857	NM_009509	22349	NM_009509	ENSMUSG00000026175	Vil1	villin 1	protein-coding
1130	chr1	74451202	74451400	Intergenic	Intergenic	-4657	NM_009509	22349	NM_009509	ENSMUSG00000026175	Vil1	villin 1	protein-coding
1131	chr1	74502602	74502800	exon (NM_001310662, exon 17 of 24)	exon (NM_001310662, exon 17 of 24)	46743	NM_009509	22349	NM_009509	ENSMUSG00000026175	Vil1	villin 1	protein-coding
1132	chr1	74711602	74711800	intron (NM_001014974, intron 1 of 19)	RSINE1|SINE|B4	3373	NM_001014974	67534	NM_001014974	ENSMUSG00000033257	Ttll4	tubulin tyrosine ligase-like family, member 4	protein-coding
1133	chr1	74711802	74712000	intron (NM_001014974, intron 1 of 19)	Charlie1a|DNA|MER1_type	3573	NM_001014974	67534	NM_001014974	ENSMUSG00000033257	Ttll4	tubulin tyrosine ligase-like family, member 4	protein-coding
1134	chr1	74712202	74712400	intron (NM_001014974, intron 1 of 19)	ID_B1|SINE|B4	3973	NM_001014974	67534	NM_001014974	ENSMUSG00000033257	Ttll4	tubulin tyrosine ligase-like family, member 4	protein-coding
1135	chr1	74715002	74715200	intron (NM_001014974, intron 1 of 19)	L1M5|LINE|L1	6773	NM_001014974	67534	NM_001014974	ENSMUSG00000033257	Ttll4	tubulin tyrosine ligase-like family, member 4	protein-coding
1136	chr1	74737802	74738000	intron (NM_001014974, intron 15 of 19)	intron (NM_001014974, intron 15 of 19)	-22208	NM_024264	104086	NM_024264	ENSMUSG00000026170	Cyp27a1	cytochrome P450, family 27, subfamily a, polypeptide 1	protein-coding
1137	chr1	74742402	74742600	intron (NM_001014974, intron 16 of 19)	intron (NM_001014974, intron 16 of 19)	-17608	NM_024264	104086	NM_024264	ENSMUSG00000026170	Cyp27a1	cytochrome P450, family 27, subfamily a, polypeptide 1	protein-coding
1138	chr1	74763202	74763400	intron (NM_024264, intron 1 of 8)	intron (NM_024264, intron 1 of 8)	3192	NM_024264	104086	NM_024264	ENSMUSG00000026170	Cyp27a1	cytochrome P450, family 27, subfamily a, polypeptide 1	protein-coding
1139	chr1	74764602	74764800	intron (NM_024264, intron 1 of 8)	intron (NM_024264, intron 1 of 8)	4592	NM_024264	104086	NM_024264	ENSMUSG00000026170	Cyp27a1	cytochrome P450, family 27, subfamily a, polypeptide 1	protein-coding
1140	chr1	74764802	74765000	intron (NM_024264, intron 1 of 8)	intron (NM_024264, intron 1 of 8)	4792	NM_024264	104086	NM_024264	ENSMUSG00000026170	Cyp27a1	cytochrome P450, family 27, subfamily a, polypeptide 1	protein-coding
1141	chr1	74765002	74765200	intron (NM_024264, intron 1 of 8)	ID_B1|SINE|B4	4992	NM_024264	104086	NM_024264	ENSMUSG00000026170	Cyp27a1	cytochrome P450, family 27, subfamily a, polypeptide 1	protein-coding
1142	chr1	74765602	74765800	intron (NM_024264, intron 1 of 8)	intron (NM_024264, intron 1 of 8)	5592	NM_024264	104086	NM_024264	ENSMUSG00000026170	Cyp27a1	cytochrome P450, family 27, subfamily a, polypeptide 1	protein-coding
1143	chr1	74765802	74766000	intron (NM_024264, intron 1 of 8)	intron (NM_024264, intron 1 of 8)	5792	NM_024264	104086	NM_024264	ENSMUSG00000026170	Cyp27a1	cytochrome P450, family 27, subfamily a, polypeptide 1	protein-coding
1144	chr1	74766202	74766400	intron (NM_024264, intron 1 of 8)	intron (NM_024264, intron 1 of 8)	6192	NM_024264	104086	NM_024264	ENSMUSG00000026170	Cyp27a1	cytochrome P450, family 27, subfamily a, polypeptide 1	protein-coding
1145	chr1	74767002	74767200	intron (NM_024264, intron 1 of 8)	intron (NM_024264, intron 1 of 8)	6992	NM_024264	104086	NM_024264	ENSMUSG00000026170	Cyp27a1	cytochrome P450, family 27, subfamily a, polypeptide 1	protein-coding
1146	chr1	74767802	74768000	intron (NM_024264, intron 1 of 8)	intron (NM_024264, intron 1 of 8)	7792	NM_024264	104086	NM_024264	ENSMUSG00000026170	Cyp27a1	cytochrome P450, family 27, subfamily a, polypeptide 1	protein-coding
1147	chr1	74768602	74768800	intron (NM_024264, intron 1 of 8)	intron (NM_024264, intron 1 of 8)	8592	NM_024264	104086	NM_024264	ENSMUSG00000026170	Cyp27a1	cytochrome P450, family 27, subfamily a, polypeptide 1	protein-coding
1148	chr1	74770602	74770800	intron (NM_024264, intron 1 of 8)	B1_Mus2|SINE|Alu	10592	NM_024264	104086	NM_024264	ENSMUSG00000026170	Cyp27a1	cytochrome P450, family 27, subfamily a, polypeptide 1	protein-coding
1149	chr1	74770802	74771000	intron (NM_024264, intron 1 of 8)	B2_Mm2|SINE|B2	10792	NM_024264	104086	NM_024264	ENSMUSG00000026170	Cyp27a1	cytochrome P450, family 27, subfamily a, polypeptide 1	protein-coding
1150	chr1	74779202	74779400	intron (NM_024264, intron 2 of 8)	intron (NM_024264, intron 2 of 8)	16228	NM_153744	241113	NM_153744	ENSMUSG00000006542	Prkag3	protein kinase, AMP-activated, gamma 3 non-catatlytic subunit	protein-coding
1151	chr1	74805002	74805200	Intergenic	Intergenic	-9572	NM_153744	241113	NM_153744	ENSMUSG00000006542	Prkag3	protein kinase, AMP-activated, gamma 3 non-catatlytic subunit	protein-coding
1152	chr1	74805402	74805600	Intergenic	PB1D10|SINE|Alu	-9972	NM_153744	241113	NM_153744	ENSMUSG00000006542	Prkag3	protein kinase, AMP-activated, gamma 3 non-catatlytic subunit	protein-coding
1153	chr1	75009802	75010000	Intergenic	Intergenic	-11655	NM_001313683	16147	NM_010544	ENSMUSG00000006538	Ihh	Indian hedgehog	protein-coding
1154	chr1	75053602	75053800	intron (NM_029342, intron 3 of 5)	intron (NM_029342, intron 3 of 5)	-55455	NM_001313683	16147	NM_010544	ENSMUSG00000006538	Ihh	Indian hedgehog	protein-coding
1155	chr1	75056402	75056600	intron (NM_029342, intron 3 of 5)	intron (NM_029342, intron 3 of 5)	-58255	NM_001313683	16147	NM_010544	ENSMUSG00000006538	Ihh	Indian hedgehog	protein-coding
1156	chr1	75061802	75062000	intron (NM_029342, intron 3 of 5)	intron (NM_029342, intron 3 of 5)	59899	NM_029342	75570	NM_029342		Nhej1	nonhomologous end-joining factor 1	protein-coding
1157	chr1	75069202	75069400	intron (NM_029342, intron 3 of 5)	intron (NM_029342, intron 3 of 5)	52499	NM_029342	75570	NM_029342		Nhej1	nonhomologous end-joining factor 1	protein-coding
1158	chr1	75118402	75118600	intron (NM_029342, intron 1 of 5)	intron (NM_029342, intron 1 of 5)	3299	NM_029342	75570	NM_029342		Nhej1	nonhomologous end-joining factor 1	protein-coding
1159	chr1	75118602	75118800	intron (NM_029342, intron 1 of 5)	ID_B1|SINE|B4	3099	NM_029342	75570	NM_029342		Nhej1	nonhomologous end-joining factor 1	protein-coding
1160	chr1	75119802	75120000	intron (NM_029342, intron 1 of 5)	B2_Mm1t|SINE|B2	1899	NM_029342	75570	NM_029342		Nhej1	nonhomologous end-joining factor 1	protein-coding
1161	chr1	75141602	75141800	intron (NM_170755, intron 6 of 8)	intron (NM_170755, intron 6 of 8)	1969	NM_001305232	227298	NM_170755	ENSMUSG00000049339	Fam134a	family with sequence similarity 134, member A	protein-coding
1162	chr1	75141802	75142000	exon (NM_001305231, exon 7 of 10)	exon (NM_001305231, exon 7 of 10)	2169	NM_001305232	227298	NM_170755	ENSMUSG00000049339	Fam134a	family with sequence similarity 134, member A	protein-coding
1163	chr1	75144002	75144200	3' UTR (NM_001305231, exon 10 of 10)	3' UTR (NM_001305231, exon 10 of 10)	4369	NM_001305232	227298	NM_170755	ENSMUSG00000049339	Fam134a	family with sequence similarity 134, member A	protein-coding
1164	chr1	75144202	75144400	3' UTR (NM_001305231, exon 10 of 10)	3' UTR (NM_001305231, exon 10 of 10)	4569	NM_001305232	227298	NM_170755	ENSMUSG00000049339	Fam134a	family with sequence similarity 134, member A	protein-coding
1165	chr1	75145202	75145400	TTS (NM_001305231)	TTS (NM_001305231)	5569	NM_001305232	227298	NM_170755	ENSMUSG00000049339	Fam134a	family with sequence similarity 134, member A	protein-coding
1166	chr1	75145602	75145800	Intergenic	Intergenic	5969	NM_001305232	227298	NM_170755	ENSMUSG00000049339	Fam134a	family with sequence similarity 134, member A	protein-coding
1167	chr1	75145802	75146000	Intergenic	Intergenic	6169	NM_001305232	227298	NM_170755	ENSMUSG00000049339	Fam134a	family with sequence similarity 134, member A	protein-coding
1168	chr1	75167002	75167200	intron (NM_001159906, intron 6 of 9)	intron (NM_001159906, intron 6 of 9)	1792	NM_026846	68818	NM_026846	ENSMUSG00000026197	Zfand2b	zinc finger, AN1 type domain 2B	protein-coding
1169	chr1	75209602	75209800	non-coding (NR_102731, exon 6 of 8)	non-coding (NR_102731, exon 6 of 8)	2297	NR_102731	20872	NM_011494	ENSMUSG00000026201	Stk16	serine/threonine kinase 16	protein-coding
1170	chr1	75212002	75212200	TTS (NM_011494)	TTS (NM_011494)	3768	NM_001313723	22145	NM_009447	ENSMUSG00000026202	Tuba4a	tubulin, alpha 4A	protein-coding
1171	chr1	75212402	75212600	TTS (NM_011494)	TTS (NM_011494)	3368	NM_001313723	22145	NM_009447	ENSMUSG00000026202	Tuba4a	tubulin, alpha 4A	protein-coding
1172	chr1	75212602	75212800	TTS (NM_011494)	TTS (NM_011494)	3168	NM_001313723	22145	NM_009447	ENSMUSG00000026202	Tuba4a	tubulin, alpha 4A	protein-coding
1173	chr1	75213002	75213200	TTS (NM_011494)	TTS (NM_011494)	2768	NM_001313723	22145	NM_009447	ENSMUSG00000026202	Tuba4a	tubulin, alpha 4A	protein-coding
1174	chr1	75213202	75213400	5' UTR (NM_001313724, exon 3 of 3)	5' UTR (NM_001313724, exon 3 of 3)	2568	NM_001313723	22145	NM_009447	ENSMUSG00000026202	Tuba4a	tubulin, alpha 4A	protein-coding
1175	chr1	75213402	75213600	exon (NM_009447, exon 3 of 4)	exon (NM_009447, exon 3 of 4)	2368	NM_001313723	22145	NM_009447	ENSMUSG00000026202	Tuba4a	tubulin, alpha 4A	protein-coding
1176	chr1	75219202	75219400	intron (NM_001243090, intron 2 of 2)	intron (NM_001243090, intron 2 of 2)	928	NM_001243091	381272	NM_001243090	ENSMUSG00000096094	A630095N17Rik	RIKEN cDNA A630095N17 gene	protein-coding
1177	chr1	75434802	75435000	exon (NM_133708, exon 4 of 13)	exon (NM_133708, exon 4 of 13)	2383	NM_133708	69080	NM_133708	ENSMUSG00000033021	Gmppa	GDP-mannose pyrophosphorylase A	protein-coding
1178	chr1	75534202	75534400	TTS (NM_027886)	TTS (NM_027886)	-8540	NM_009208	20536	NM_009208		Slc4a3	solute carrier family 4 (anion exchanger), member 3	protein-coding
1179	chr1	75534402	75534600	TTS (NM_027886)	TTS (NM_027886)	-8340	NM_009208	20536	NM_009208		Slc4a3	solute carrier family 4 (anion exchanger), member 3	protein-coding
1180	chr1	75650602	75650800	Intergenic	Intergenic	107860	NM_009208	20536	NM_009208		Slc4a3	solute carrier family 4 (anion exchanger), member 3	protein-coding
1181	chr1	75657802	75658000	Intergenic	B4A|SINE|B4	115060	NM_009208	20536	NM_009208		Slc4a3	solute carrier family 4 (anion exchanger), member 3	protein-coding
1182	chr1	76191602	76191800	Intergenic	Intergenic	-294007	NR_038013	620079	NR_038012	ENSMUSG00000100553	Gm17751	predicted gene, 17751	ncRNA
1183	chr1	76194402	76194600	Intergenic	Intergenic	-291207	NR_038013	620079	NR_038012	ENSMUSG00000100553	Gm17751	predicted gene, 17751	ncRNA
1184	chr1	76198002	76198200	Intergenic	Intergenic	-287607	NR_038013	620079	NR_038012	ENSMUSG00000100553	Gm17751	predicted gene, 17751	ncRNA
1185	chr1	76739602	76739800	Intergenic	Intergenic	233566	NR_105761	102465175	NR_105761	ENSMUSG00000098611	Mir6343	microRNA 6343	ncRNA
1186	chr1	76853602	76853800	Intergenic	Intergenic	347566	NR_105761	102465175	NR_105761	ENSMUSG00000098611	Mir6343	microRNA 6343	ncRNA
1187	chr1	76861202	76861400	Intergenic	Intergenic	355166	NR_105761	102465175	NR_105761	ENSMUSG00000098611	Mir6343	microRNA 6343	ncRNA
1188	chr1	76861402	76861600	Intergenic	Intergenic	355366	NR_105761	102465175	NR_105761	ENSMUSG00000098611	Mir6343	microRNA 6343	ncRNA
1189	chr1	76879602	76879800	Intergenic	Intergenic	373566	NR_105761	102465175	NR_105761	ENSMUSG00000098611	Mir6343	microRNA 6343	ncRNA
1190	chr1	76879802	76880000	Intergenic	Intergenic	373766	NR_105761	102465175	NR_105761	ENSMUSG00000098611	Mir6343	microRNA 6343	ncRNA
1191	chr1	76880002	76880200	Intergenic	Intergenic	373966	NR_105761	102465175	NR_105761	ENSMUSG00000098611	Mir6343	microRNA 6343	ncRNA
1192	chr1	76911002	76911200	Intergenic	Intergenic	404966	NR_105761	102465175	NR_105761	ENSMUSG00000098611	Mir6343	microRNA 6343	ncRNA
1193	chr1	76916402	76916600	Intergenic	Intergenic	410366	NR_105761	102465175	NR_105761	ENSMUSG00000098611	Mir6343	microRNA 6343	ncRNA
1194	chr1	76916602	76916800	Intergenic	Intergenic	410566	NR_105761	102465175	NR_105761	ENSMUSG00000098611	Mir6343	microRNA 6343	ncRNA
1195	chr1	77104402	77104600	Intergenic	Intergenic	388842	NR_105770	102465180	NR_105770	ENSMUSG00000099141	Mir6352	microRNA 6352	ncRNA
1196	chr1	77698402	77698600	Intergenic	L1MA6|LINE|L1	-186838	NM_007936	13838	NM_007936	ENSMUSG00000026235	Epha4	Eph receptor A4	protein-coding
1197	chr1	78507402	78507600	promoter-TSS (NM_026713)	promoter-TSS (NM_026713)	-134	NM_026713	68393	NM_026713	ENSMUSG00000012187	Mogat1	monoacylglycerol O-acyltransferase 1	protein-coding
1198	chr1	78535002	78535200	TTS (NM_026713)	TTS (NM_026713)	27466	NM_026713	68393	NM_026713	ENSMUSG00000012187	Mogat1	monoacylglycerol O-acyltransferase 1	protein-coding
1199	chr1	78547402	78547600	Intergenic	Intergenic	39866	NM_026713	68393	NM_026713	ENSMUSG00000012187	Mogat1	monoacylglycerol O-acyltransferase 1	protein-coding
1200	chr1	78565002	78565200	Intergenic	Intergenic	57466	NM_026713	68393	NM_026713	ENSMUSG00000012187	Mogat1	monoacylglycerol O-acyltransferase 1	protein-coding
1201	chr1	78567202	78567400	Intergenic	Intergenic	59666	NM_026713	68393	NM_026713	ENSMUSG00000012187	Mogat1	monoacylglycerol O-acyltransferase 1	protein-coding
1202	chr1	78578202	78578400	Intergenic	B4|SINE|B4	70666	NM_026713	68393	NM_026713	ENSMUSG00000012187	Mogat1	monoacylglycerol O-acyltransferase 1	protein-coding
1203	chr1	78673802	78674000	intron (NM_028817, intron 2 of 15)	intron (NM_028817, intron 2 of 15)	18886	NM_001136226	195434	NM_001001981	ENSMUSG00000079470	Utp14b	UTP14, U3 small nucleolar ribonucleoprotein, homolog B (yeast)	protein-coding
1204	chr1	78675802	78676000	intron (NM_028817, intron 2 of 15)	(GA)n|Simple_repeat|Simple_repeat	20886	NM_001136226	195434	NM_001001981	ENSMUSG00000079470	Utp14b	UTP14, U3 small nucleolar ribonucleoprotein, homolog B (yeast)	protein-coding
1205	chr1	78692602	78692800	exon (NM_001033606, exon 7 of 15)	exon (NM_001033606, exon 7 of 15)	37686	NM_001136226	195434	NM_001001981	ENSMUSG00000079470	Utp14b	UTP14, U3 small nucleolar ribonucleoprotein, homolog B (yeast)	protein-coding
1206	chr1	78693402	78693600	exon (NM_001033606, exon 9 of 15)	exon (NM_001033606, exon 9 of 15)	38486	NM_001136226	195434	NM_001001981	ENSMUSG00000079470	Utp14b	UTP14, U3 small nucleolar ribonucleoprotein, homolog B (yeast)	protein-coding
1207	chr1	78693602	78693800	intron (NM_001136222, intron 8 of 13)	intron (NM_001136222, intron 8 of 13)	38686	NM_001136226	195434	NM_001001981	ENSMUSG00000079470	Utp14b	UTP14, U3 small nucleolar ribonucleoprotein, homolog B (yeast)	protein-coding
1208	chr1	79218602	79218800	Intergenic	Intergenic	217964	NM_009129	20254	NM_009129	ENSMUSG00000050711	Scg2	secretogranin II	protein-coding
1209	chr1	79467602	79467800	Intergenic	Intergenic	-31036	NM_001310680	20254	NM_009129	ENSMUSG00000050711	Scg2	secretogranin II	protein-coding
1210	chr1	79483002	79483200	Intergenic	Intergenic	-46436	NM_001310680	20254	NM_009129	ENSMUSG00000050711	Scg2	secretogranin II	protein-coding
1211	chr1	79602202	79602400	Intergenic	MTD|LTR|MaLR	66246	NM_183027	252903	NM_183027	ENSMUSG00000054702	Ap1s3	adaptor-related protein complex AP-1, sigma 3	protein-coding
1212	chr1	79710802	79711000	intron (NM_001111279, intron 7 of 11)	intron (NM_001111279, intron 7 of 11)	-42354	NM_183027	252903	NM_183027	ENSMUSG00000054702	Ap1s3	adaptor-related protein complex AP-1, sigma 3	protein-coding
1213	chr1	79744802	79745000	intron (NM_027057, intron 1 of 4)	RLTR21|LTR|ERVK	13443	NM_001111279	69368	NM_027057	ENSMUSG00000073643	Wdfy1	WD repeat and FYVE domain containing 1	protein-coding
1214	chr1	79751602	79751800	intron (NM_027057, intron 1 of 4)	ID_B1|SINE|B4	6643	NM_001111279	69368	NM_027057	ENSMUSG00000073643	Wdfy1	WD repeat and FYVE domain containing 1	protein-coding
1215	chr1	80280402	80280600	intron (NM_016716, intron 6 of 15)	intron (NM_016716, intron 6 of 15)	56764	NM_016716	26554	NM_016716	ENSMUSG00000004364	Cul3	cullin 3	protein-coding
1216	chr1	80281402	80281600	intron (NM_016716, intron 6 of 15)	intron (NM_016716, intron 6 of 15)	55764	NM_016716	26554	NM_016716	ENSMUSG00000004364	Cul3	cullin 3	protein-coding
1217	chr1	80281602	80281800	intron (NM_016716, intron 6 of 15)	intron (NM_016716, intron 6 of 15)	55564	NM_016716	26554	NM_016716	ENSMUSG00000004364	Cul3	cullin 3	protein-coding
1218	chr1	80310202	80310400	intron (NM_016716, intron 2 of 15)	Lx5|LINE|L1	26964	NM_016716	26554	NM_016716	ENSMUSG00000004364	Cul3	cullin 3	protein-coding
1219	chr1	80311802	80312000	intron (NM_016716, intron 2 of 15)	intron (NM_016716, intron 2 of 15)	25364	NM_016716	26554	NM_016716	ENSMUSG00000004364	Cul3	cullin 3	protein-coding
1220	chr1	80313002	80313200	intron (NM_016716, intron 2 of 15)	intron (NM_016716, intron 2 of 15)	24164	NM_016716	26554	NM_016716	ENSMUSG00000004364	Cul3	cullin 3	protein-coding
1221	chr1	80448002	80448200	intron (NR_040460, intron 2 of 2)	Tigger16a|DNA|Tigger	5594	NR_040460	72208	NR_040460	ENSMUSG00000101483	1700016L21Rik	RIKEN cDNA 1700016L21 gene	ncRNA
1222	chr1	80969802	80970000	Intergenic	Lx7|LINE|L1	-103991	NM_172849	241134	NM_172849	ENSMUSG00000054976	Nyap2	neuronal tyrosine-phophorylated phosphoinositide 3-kinase adaptor 2	protein-coding
1223	chr1	81332602	81332800	Intergenic	Intergenic	258809	NM_172849	241134	NM_172849	ENSMUSG00000054976	Nyap2	neuronal tyrosine-phophorylated phosphoinositide 3-kinase adaptor 2	protein-coding
1224	chr1	81332802	81333000	Intergenic	Intergenic	259009	NM_172849	241134	NM_172849	ENSMUSG00000054976	Nyap2	neuronal tyrosine-phophorylated phosphoinositide 3-kinase adaptor 2	protein-coding
1225	chr1	81576202	81576400	Intergenic	Intergenic	502409	NM_172849	241134	NM_172849	ENSMUSG00000054976	Nyap2	neuronal tyrosine-phophorylated phosphoinositide 3-kinase adaptor 2	protein-coding
1226	chr1	81731402	81731600	Intergenic	L2|LINE|L2	-396990	NR_105762	102466629	NR_105762	ENSMUSG00000098797	Mir6344	microRNA 6344	ncRNA
1227	chr1	81741602	81741800	Intergenic	Intergenic	-386790	NR_105762	102466629	NR_105762	ENSMUSG00000098797	Mir6344	microRNA 6344	ncRNA
1228	chr1	81741802	81742000	Intergenic	Intergenic	-386590	NR_105762	102466629	NR_105762	ENSMUSG00000098797	Mir6344	microRNA 6344	ncRNA
1229	chr1	81885202	81885400	Intergenic	Intergenic	-243190	NR_105762	102466629	NR_105762	ENSMUSG00000098797	Mir6344	microRNA 6344	ncRNA
1230	chr1	81924202	81924400	Intergenic	Intergenic	-204190	NR_105762	102466629	NR_105762	ENSMUSG00000098797	Mir6344	microRNA 6344	ncRNA
1231	chr1	81924402	81924600	Intergenic	L2|LINE|L2	-203990	NR_105762	102466629	NR_105762	ENSMUSG00000098797	Mir6344	microRNA 6344	ncRNA
1232	chr1	81940802	81941000	Intergenic	Intergenic	-187590	NR_105762	102466629	NR_105762	ENSMUSG00000098797	Mir6344	microRNA 6344	ncRNA
1233	chr1	81945802	81946000	Intergenic	Intergenic	-182590	NR_105762	102466629	NR_105762	ENSMUSG00000098797	Mir6344	microRNA 6344	ncRNA
1234	chr1	81946002	81946200	Intergenic	Intergenic	-182390	NR_105762	102466629	NR_105762	ENSMUSG00000098797	Mir6344	microRNA 6344	ncRNA
1235	chr1	81946802	81947000	Intergenic	Intergenic	-181590	NR_105762	102466629	NR_105762	ENSMUSG00000098797	Mir6344	microRNA 6344	ncRNA
1236	chr1	81964202	81964400	Intergenic	Intergenic	-164190	NR_105762	102466629	NR_105762	ENSMUSG00000098797	Mir6344	microRNA 6344	ncRNA
1237	chr1	82026802	82027000	Intergenic	Intergenic	-101590	NR_105762	102466629	NR_105762	ENSMUSG00000098797	Mir6344	microRNA 6344	ncRNA
1238	chr1	82027002	82027200	Intergenic	Intergenic	-101390	NR_105762	102466629	NR_105762	ENSMUSG00000098797	Mir6344	microRNA 6344	ncRNA
1239	chr1	82127802	82128000	promoter-TSS (NR_105762)	promoter-TSS (NR_105762)	-590	NR_105762	102466629	NR_105762	ENSMUSG00000098797	Mir6344	microRNA 6344	ncRNA
1240	chr1	82142002	82142200	Intergenic	Intergenic	13610	NR_105762	102466629	NR_105762	ENSMUSG00000098797	Mir6344	microRNA 6344	ncRNA
1241	chr1	82155602	82155800	Intergenic	Intergenic	27210	NR_105762	102466629	NR_105762	ENSMUSG00000098797	Mir6344	microRNA 6344	ncRNA
1242	chr1	82155802	82156000	Intergenic	Intergenic	27410	NR_105762	102466629	NR_105762	ENSMUSG00000098797	Mir6344	microRNA 6344	ncRNA
1243	chr1	82156202	82156400	Intergenic	MIRc|SINE|MIR	27810	NR_105762	102466629	NR_105762	ENSMUSG00000098797	Mir6344	microRNA 6344	ncRNA
1244	chr1	82163402	82163600	Intergenic	Lx7|LINE|L1	35010	NR_105762	102466629	NR_105762	ENSMUSG00000098797	Mir6344	microRNA 6344	ncRNA
1245	chr1	82164202	82164400	Intergenic	MLT2D|LTR|ERVL	35810	NR_105762	102466629	NR_105762	ENSMUSG00000098797	Mir6344	microRNA 6344	ncRNA
1246	chr1	82164602	82164800	Intergenic	Lx7|LINE|L1	36210	NR_105762	102466629	NR_105762	ENSMUSG00000098797	Mir6344	microRNA 6344	ncRNA
1247	chr1	82167202	82167400	Intergenic	Intergenic	38810	NR_105762	102466629	NR_105762	ENSMUSG00000098797	Mir6344	microRNA 6344	ncRNA
1248	chr1	82181402	82181600	Intergenic	B3A|SINE|B2	53010	NR_105762	102466629	NR_105762	ENSMUSG00000098797	Mir6344	microRNA 6344	ncRNA
1249	chr1	82184002	82184200	Intergenic	B4A|SINE|B4	55610	NR_105762	102466629	NR_105762	ENSMUSG00000098797	Mir6344	microRNA 6344	ncRNA
1250	chr1	82185002	82185200	Intergenic	Intergenic	56610	NR_105762	102466629	NR_105762	ENSMUSG00000098797	Mir6344	microRNA 6344	ncRNA
1251	chr1	82185202	82185400	Intergenic	Intergenic	56810	NR_105762	102466629	NR_105762	ENSMUSG00000098797	Mir6344	microRNA 6344	ncRNA
1252	chr1	82231602	82231800	3' UTR (NM_010570, exon 2 of 2)	3' UTR (NM_010570, exon 2 of 2)	56313	NM_010570	16367	NM_010570	ENSMUSG00000055980	Irs1	insulin receptor substrate 1	protein-coding
1253	chr1	82232602	82232800	3' UTR (NM_010570, exon 2 of 2)	3' UTR (NM_010570, exon 2 of 2)	55313	NM_010570	16367	NM_010570	ENSMUSG00000055980	Irs1	insulin receptor substrate 1	protein-coding
1254	chr1	82239802	82240000	intron (NM_010570, intron 1 of 1)	intron (NM_010570, intron 1 of 1)	48113	NM_010570	16367	NM_010570	ENSMUSG00000055980	Irs1	insulin receptor substrate 1	protein-coding
1255	chr1	82240002	82240200	intron (NM_010570, intron 1 of 1)	intron (NM_010570, intron 1 of 1)	47913	NM_010570	16367	NM_010570	ENSMUSG00000055980	Irs1	insulin receptor substrate 1	protein-coding
1256	chr1	82258202	82258400	intron (NM_010570, intron 1 of 1)	intron (NM_010570, intron 1 of 1)	29713	NM_010570	16367	NM_010570	ENSMUSG00000055980	Irs1	insulin receptor substrate 1	protein-coding
1257	chr1	82260402	82260600	intron (NM_010570, intron 1 of 1)	intron (NM_010570, intron 1 of 1)	27513	NM_010570	16367	NM_010570	ENSMUSG00000055980	Irs1	insulin receptor substrate 1	protein-coding
1258	chr1	82284202	82284400	exon (NM_010570, exon 1 of 2)	exon (NM_010570, exon 1 of 2)	3713	NM_010570	16367	NM_010570	ENSMUSG00000055980	Irs1	insulin receptor substrate 1	protein-coding
1259	chr1	82325602	82325800	intron (NM_029777, intron 1 of 6)	intron (NM_029777, intron 1 of 6)	-9923	NM_001122685	76867	NM_029777	ENSMUSG00000026142	Rhbdd1	rhomboid domain containing 1	protein-coding
1260	chr1	82360002	82360200	intron (NM_001122685, intron 3 of 6)	intron (NM_001122685, intron 3 of 6)	24477	NM_001122685	76867	NM_029777	ENSMUSG00000026142	Rhbdd1	rhomboid domain containing 1	protein-coding
1261	chr1	82586402	82586600	intron (NM_007734, intron 1 of 51)	intron (NM_007734, intron 1 of 51)	3005	NM_007734	12828	NM_007734	ENSMUSG00000079465	Col4a3	collagen, type IV, alpha 3	protein-coding
1262	chr1	82959202	82959400	Intergenic	RMER19C|LTR|ERVK	75722	NM_030556	80721	NM_030556	ENSMUSG00000038496	Slc19a3	solute carrier family 19, member 3	protein-coding
1263	chr1	82959402	82959600	Intergenic	RMER19C|LTR|ERVK	75522	NM_030556	80721	NM_030556	ENSMUSG00000038496	Slc19a3	solute carrier family 19, member 3	protein-coding
1264	chr1	83857802	83858000	Intergenic	Intergenic	357635	NR_105771	102465181	NR_105771	ENSMUSG00000098851	Mir6353	microRNA 6353	ncRNA
1265	chr1	83895602	83895800	Intergenic	Intergenic	319835	NR_105771	102465181	NR_105771	ENSMUSG00000098851	Mir6353	microRNA 6353	ncRNA
1266	chr1	83896802	83897000	Intergenic	Intergenic	318635	NR_105771	102465181	NR_105771	ENSMUSG00000098851	Mir6353	microRNA 6353	ncRNA
1267	chr1	83897002	83897200	Intergenic	Intergenic	318435	NR_105771	102465181	NR_105771	ENSMUSG00000098851	Mir6353	microRNA 6353	ncRNA
1268	chr1	83897202	83897400	Intergenic	(GTTTG)n|Simple_repeat|Simple_repeat	318235	NR_105771	102465181	NR_105771	ENSMUSG00000098851	Mir6353	microRNA 6353	ncRNA
1269	chr1	83897602	83897800	Intergenic	Intergenic	317835	NR_105771	102465181	NR_105771	ENSMUSG00000098851	Mir6353	microRNA 6353	ncRNA
1270	chr1	83897802	83898000	Intergenic	Intergenic	317635	NR_105771	102465181	NR_105771	ENSMUSG00000098851	Mir6353	microRNA 6353	ncRNA
1271	chr1	83956402	83956600	Intergenic	Intergenic	259035	NR_105771	102465181	NR_105771	ENSMUSG00000098851	Mir6353	microRNA 6353	ncRNA
1272	chr1	84034802	84035000	exon (NM_001003948, exon 3 of 3)	exon (NM_001003948, exon 3 of 3)	180635	NR_105771	102465181	NR_105771	ENSMUSG00000098851	Mir6353	microRNA 6353	ncRNA
1273	chr1	84074802	84075000	intron (NM_001003948, intron 2 of 2)	intron (NM_001003948, intron 2 of 2)	140635	NR_105771	102465181	NR_105771	ENSMUSG00000098851	Mir6353	microRNA 6353	ncRNA
1274	chr1	84082002	84082200	intron (NM_001003948, intron 2 of 2)	MTE2a|LTR|MaLR	133435	NR_105771	102465181	NR_105771	ENSMUSG00000098851	Mir6353	microRNA 6353	ncRNA
1275	chr1	84087002	84087200	intron (NM_001003948, intron 2 of 2)	intron (NM_001003948, intron 2 of 2)	128435	NR_105771	102465181	NR_105771	ENSMUSG00000098851	Mir6353	microRNA 6353	ncRNA
1276	chr1	84143802	84144000	intron (NM_001003948, intron 2 of 2)	intron (NM_001003948, intron 2 of 2)	71635	NR_105771	102465181	NR_105771	ENSMUSG00000098851	Mir6353	microRNA 6353	ncRNA
1277	chr1	84151202	84151400	intron (NM_001003948, intron 2 of 2)	Lx5|LINE|L1	64235	NR_105771	102465181	NR_105771	ENSMUSG00000098851	Mir6353	microRNA 6353	ncRNA
1278	chr1	84179402	84179600	intron (NM_001003948, intron 1 of 2)	intron (NM_001003948, intron 1 of 2)	36035	NR_105771	102465181	NR_105771	ENSMUSG00000098851	Mir6353	microRNA 6353	ncRNA
1279	chr1	84188002	84188200	intron (NM_001003948, intron 1 of 2)	L1MC1|LINE|L1	27435	NR_105771	102465181	NR_105771	ENSMUSG00000098851	Mir6353	microRNA 6353	ncRNA
1280	chr1	84221602	84221800	intron (NM_001003948, intron 1 of 2)	B3|SINE|B2	-6165	NR_105771	102465181	NR_105771	ENSMUSG00000098851	Mir6353	microRNA 6353	ncRNA
1281	chr1	84222202	84222400	intron (NM_001003948, intron 1 of 2)	intron (NM_001003948, intron 1 of 2)	-6765	NR_105771	102465181	NR_105771	ENSMUSG00000098851	Mir6353	microRNA 6353	ncRNA
1282	chr1	84222402	84222600	intron (NM_001003948, intron 1 of 2)	intron (NM_001003948, intron 1 of 2)	-6965	NR_105771	102465181	NR_105771	ENSMUSG00000098851	Mir6353	microRNA 6353	ncRNA
1283	chr1	84226402	84226600	intron (NM_001003948, intron 1 of 2)	intron (NM_001003948, intron 1 of 2)	-10965	NR_105771	102465181	NR_105771	ENSMUSG00000098851	Mir6353	microRNA 6353	ncRNA
1284	chr1	84229002	84229200	intron (NM_001003948, intron 1 of 2)	intron (NM_001003948, intron 1 of 2)	-13565	NR_105771	102465181	NR_105771	ENSMUSG00000098851	Mir6353	microRNA 6353	ncRNA
1285	chr1	84229802	84230000	intron (NM_001003948, intron 1 of 2)	intron (NM_001003948, intron 1 of 2)	-14365	NR_105771	102465181	NR_105771	ENSMUSG00000098851	Mir6353	microRNA 6353	ncRNA
1286	chr1	84251402	84251600	intron (NM_001003948, intron 1 of 2)	intron (NM_001003948, intron 1 of 2)	29719	NM_001003948	98496	NM_001003948	ENSMUSG00000045658	Pid1	phosphotyrosine interaction domain containing 1	protein-coding
1287	chr1	84268002	84268200	intron (NM_001003948, intron 1 of 2)	intron (NM_001003948, intron 1 of 2)	13119	NM_001003948	98496	NM_001003948	ENSMUSG00000045658	Pid1	phosphotyrosine interaction domain containing 1	protein-coding
1288	chr1	84270002	84270200	intron (NM_001003948, intron 1 of 2)	intron (NM_001003948, intron 1 of 2)	11119	NM_001003948	98496	NM_001003948	ENSMUSG00000045658	Pid1	phosphotyrosine interaction domain containing 1	protein-coding
1289	chr1	84270402	84270600	intron (NM_001003948, intron 1 of 2)	MLT1C|LTR|MaLR	10719	NM_001003948	98496	NM_001003948	ENSMUSG00000045658	Pid1	phosphotyrosine interaction domain containing 1	protein-coding
1290	chr1	84270802	84271000	intron (NM_001003948, intron 1 of 2)	intron (NM_001003948, intron 1 of 2)	10319	NM_001003948	98496	NM_001003948	ENSMUSG00000045658	Pid1	phosphotyrosine interaction domain containing 1	protein-coding
1291	chr1	84274002	84274200	intron (NM_001003948, intron 1 of 2)	B4|SINE|B4	7119	NM_001003948	98496	NM_001003948	ENSMUSG00000045658	Pid1	phosphotyrosine interaction domain containing 1	protein-coding
1292	chr1	84276802	84277000	intron (NM_001003948, intron 1 of 2)	ORR1E|LTR|MaLR	4319	NM_001003948	98496	NM_001003948	ENSMUSG00000045658	Pid1	phosphotyrosine interaction domain containing 1	protein-coding
1293	chr1	84277002	84277200	intron (NM_001003948, intron 1 of 2)	ORR1E|LTR|MaLR	4119	NM_001003948	98496	NM_001003948	ENSMUSG00000045658	Pid1	phosphotyrosine interaction domain containing 1	protein-coding
1294	chr1	84277202	84277400	intron (NM_001003948, intron 1 of 2)	intron (NM_001003948, intron 1 of 2)	3919	NM_001003948	98496	NM_001003948	ENSMUSG00000045658	Pid1	phosphotyrosine interaction domain containing 1	protein-coding
1295	chr1	84278602	84278800	intron (NM_001003948, intron 1 of 2)	intron (NM_001003948, intron 1 of 2)	2519	NM_001003948	98496	NM_001003948	ENSMUSG00000045658	Pid1	phosphotyrosine interaction domain containing 1	protein-coding
1296	chr1	84278802	84279000	intron (NM_001003948, intron 1 of 2)	intron (NM_001003948, intron 1 of 2)	2319	NM_001003948	98496	NM_001003948	ENSMUSG00000045658	Pid1	phosphotyrosine interaction domain containing 1	protein-coding
1297	chr1	84282002	84282200	promoter-TSS (NM_001003948)	promoter-TSS (NM_001003948)	-881	NM_001003948	98496	NM_001003948	ENSMUSG00000045658	Pid1	phosphotyrosine interaction domain containing 1	protein-coding
1298	chr1	84296202	84296400	Intergenic	Intergenic	-15081	NM_001003948	98496	NM_001003948	ENSMUSG00000045658	Pid1	phosphotyrosine interaction domain containing 1	protein-coding
1299	chr1	84296402	84296600	Intergenic	Intergenic	-15281	NM_001003948	98496	NM_001003948	ENSMUSG00000045658	Pid1	phosphotyrosine interaction domain containing 1	protein-coding
1300	chr1	84396602	84396800	intron (NM_152915, intron 10 of 12)	intron (NM_152915, intron 10 of 12)	-115481	NM_001003948	98496	NM_001003948	ENSMUSG00000045658	Pid1	phosphotyrosine interaction domain containing 1	protein-coding
1301	chr1	84406202	84406400	intron (NM_152915, intron 9 of 12)	intron (NM_152915, intron 9 of 12)	-125081	NM_001003948	98496	NM_001003948	ENSMUSG00000045658	Pid1	phosphotyrosine interaction domain containing 1	protein-coding
1302	chr1	84665402	84665600	intron (NM_152915, intron 1 of 12)	intron (NM_152915, intron 1 of 12)	-26913	NR_039588	100628595	NR_039588	ENSMUSG00000093254	Mir5126	microRNA 5126	ncRNA
1303	chr1	84731202	84731400	intron (NM_133975, intron 33 of 40)	RSINE1|SINE|B4	-38505	NM_152915	227325	NM_152915	ENSMUSG00000036766	Dner	delta/notch-like EGF repeat containing	protein-coding
1304	chr1	84743602	84743800	intron (NM_133975, intron 25 of 40)	intron (NM_133975, intron 25 of 40)	-50905	NM_152915	227325	NM_152915	ENSMUSG00000036766	Dner	delta/notch-like EGF repeat containing	protein-coding
1305	chr1	84743802	84744000	exon (NM_133975, exon 25 of 41)	exon (NM_133975, exon 25 of 41)	-51105	NM_152915	227325	NM_152915	ENSMUSG00000036766	Dner	delta/notch-like EGF repeat containing	protein-coding
1306	chr1	84793202	84793400	intron (NM_133975, intron 2 of 40)	intron (NM_133975, intron 2 of 40)	42578	NM_133975	14897	NM_133975	ENSMUSG00000026219	Trip12	thyroid hormone receptor interactor 12	protein-coding
1307	chr1	84795002	84795200	intron (NM_133975, intron 2 of 40)	RLTR33|LTR|ERVK	40778	NM_133975	14897	NM_133975	ENSMUSG00000026219	Trip12	thyroid hormone receptor interactor 12	protein-coding
1308	chr1	84797402	84797600	intron (NM_133975, intron 2 of 40)	intron (NM_133975, intron 2 of 40)	38378	NM_133975	14897	NM_133975	ENSMUSG00000026219	Trip12	thyroid hormone receptor interactor 12	protein-coding
1309	chr1	84797802	84798000	intron (NM_133975, intron 2 of 40)	intron (NM_133975, intron 2 of 40)	37978	NM_133975	14897	NM_133975	ENSMUSG00000026219	Trip12	thyroid hormone receptor interactor 12	protein-coding
1310	chr1	84829602	84829800	intron (NM_133975, intron 1 of 40)	intron (NM_133975, intron 1 of 40)	6178	NM_133975	14897	NM_133975	ENSMUSG00000026219	Trip12	thyroid hormone receptor interactor 12	protein-coding
1311	chr1	84876202	84876400	intron (NM_025386, intron 1 of 3)	intron (NM_025386, intron 1 of 3)	39885	NM_025386	66153	NM_025386	ENSMUSG00000073633	Fbxo36	F-box protein 36	protein-coding
1312	chr1	87934602	87934800	Intergenic	Intergenic	-7737	NM_001144992	72792	NM_001144992	ENSMUSG00000026227	2810459M11Rik	RIKEN cDNA 2810459M11 gene	protein-coding
1313	chr1	87936002	87936200	Intergenic	Intergenic	-6337	NM_001144992	72792	NM_001144992	ENSMUSG00000026227	2810459M11Rik	RIKEN cDNA 2810459M11 gene	protein-coding
1314	chr1	87936402	87936600	Intergenic	Intergenic	-5937	NM_001144992	72792	NM_001144992	ENSMUSG00000026227	2810459M11Rik	RIKEN cDNA 2810459M11 gene	protein-coding
1315	chr1	87937402	87937600	Intergenic	Intergenic	-4937	NM_001144992	72792	NM_001144992	ENSMUSG00000026227	2810459M11Rik	RIKEN cDNA 2810459M11 gene	protein-coding
1316	chr1	87944802	87945000	intron (NM_001144993, intron 1 of 2)	intron (NM_001144993, intron 1 of 2)	2463	NM_001144993	72792	NM_001144992	ENSMUSG00000026227	2810459M11Rik	RIKEN cDNA 2810459M11 gene	protein-coding
1317	chr1	87947402	87947600	intron (NM_001144992, intron 2 of 2)	MER2|DNA|MER2_type	5063	NM_001144993	72792	NM_001144992	ENSMUSG00000026227	2810459M11Rik	RIKEN cDNA 2810459M11 gene	protein-coding
1318	chr1	87949402	87949600	intron (NM_001144992, intron 2 of 2)	intron (NM_001144992, intron 2 of 2)	7063	NM_001144993	72792	NM_001144992	ENSMUSG00000026227	2810459M11Rik	RIKEN cDNA 2810459M11 gene	protein-coding
1319	chr1	87950202	87950400	3' UTR (NM_001144993, exon 3 of 3)	3' UTR (NM_001144993, exon 3 of 3)	7863	NM_001144993	72792	NM_001144992	ENSMUSG00000026227	2810459M11Rik	RIKEN cDNA 2810459M11 gene	protein-coding
1320	chr1	87953802	87954000	Intergenic	B1_Mur1|SINE|Alu	-7293	NM_027357	70247	NM_027357	ENSMUSG00000026229	Psmd1	proteasome (prosome, macropain) 26S subunit, non-ATPase, 1	protein-coding
1321	chr1	88048402	88048600	Intergenic	ORR1A2|LTR|MaLR	-2854	NM_027456	78795	NM_027456	ENSMUSG00000062590	Armc9	armadillo repeat containing 9	protein-coding
1322	chr1	88102802	88103000	intron (NM_001310702, intron 17 of 24)	PB1D9|SINE|Alu	51546	NM_001310702	78795	NM_027456	ENSMUSG00000062590	Armc9	armadillo repeat containing 9	protein-coding
1323	chr1	88366602	88366800	Intergenic	ID4_|SINE|ID	43797	NM_027966	71863	NM_027966	ENSMUSG00000036574	1700019O17Rik	RIKEN cDNA 1700019O17 gene	protein-coding
1324	chr1	88386602	88386800	Intergenic	B1F|SINE|Alu	-36610	NM_008972	19231	NM_008972	ENSMUSG00000026238	Ptma	prothymosin alpha	protein-coding
1325	chr1	88434002	88434200	Intergenic	Intergenic	10790	NM_008972	19231	NM_008972	ENSMUSG00000026238	Ptma	prothymosin alpha	protein-coding
1326	chr1	88486802	88487000	intron (NM_172974, intron 2 of 6)	intron (NM_172974, intron 2 of 6)	3226	NM_172974	26895	NM_172974	ENSMUSG00000026240	Cops7b	COP9 (constitutive photomorphogenic) homolog, subunit 7b (Arabidopsis thaliana)	protein-coding
1327	chr1	88491002	88491200	intron (NM_172974, intron 3 of 6)	intron (NM_172974, intron 3 of 6)	7426	NM_172974	26895	NM_172974	ENSMUSG00000026240	Cops7b	COP9 (constitutive photomorphogenic) homolog, subunit 7b (Arabidopsis thaliana)	protein-coding
1328	chr1	88491202	88491400	intron (NM_172974, intron 3 of 6)	intron (NM_172974, intron 3 of 6)	7626	NM_172974	26895	NM_172974	ENSMUSG00000026240	Cops7b	COP9 (constitutive photomorphogenic) homolog, subunit 7b (Arabidopsis thaliana)	protein-coding
1329	chr1	88492802	88493000	intron (NM_172974, intron 3 of 6)	intron (NM_172974, intron 3 of 6)	9226	NM_172974	26895	NM_172974	ENSMUSG00000026240	Cops7b	COP9 (constitutive photomorphogenic) homolog, subunit 7b (Arabidopsis thaliana)	protein-coding
1330	chr1	88493202	88493400	intron (NM_172974, intron 3 of 6)	intron (NM_172974, intron 3 of 6)	9626	NM_172974	26895	NM_172974	ENSMUSG00000026240	Cops7b	COP9 (constitutive photomorphogenic) homolog, subunit 7b (Arabidopsis thaliana)	protein-coding
1331	chr1	88496402	88496600	intron (NM_172974, intron 5 of 6)	intron (NM_172974, intron 5 of 6)	12826	NM_172974	26895	NM_172974	ENSMUSG00000026240	Cops7b	COP9 (constitutive photomorphogenic) homolog, subunit 7b (Arabidopsis thaliana)	protein-coding
1332	chr1	88667202	88667400	intron (NM_153530, intron 5 of 20)	intron (NM_153530, intron 5 of 20)	66922	NM_001172157	208718	NM_153530	ENSMUSG00000053333	Dis3l2	DIS3 mitotic control homolog (S. cerevisiae)-like 2	protein-coding
1333	chr1	88670002	88670200	intron (NM_153530, intron 5 of 20)	intron (NM_153530, intron 5 of 20)	69722	NM_001172157	208718	NM_153530	ENSMUSG00000053333	Dis3l2	DIS3 mitotic control homolog (S. cerevisiae)-like 2	protein-coding
1334	chr1	88746402	88746600	intron (NM_153530, intron 6 of 20)	intron (NM_153530, intron 6 of 20)	146122	NM_001172157	208718	NM_153530	ENSMUSG00000053333	Dis3l2	DIS3 mitotic control homolog (S. cerevisiae)-like 2	protein-coding
1335	chr1	88776002	88776200	intron (NM_153530, intron 9 of 20)	intron (NM_153530, intron 9 of 20)	175722	NM_001172157	208718	NM_153530	ENSMUSG00000053333	Dis3l2	DIS3 mitotic control homolog (S. cerevisiae)-like 2	protein-coding
1336	chr1	88779202	88779400	intron (NM_153530, intron 9 of 20)	intron (NM_153530, intron 9 of 20)	178922	NM_001172157	208718	NM_153530	ENSMUSG00000053333	Dis3l2	DIS3 mitotic control homolog (S. cerevisiae)-like 2	protein-coding
1337	chr1	88866602	88866800	intron (NM_153530, intron 11 of 20)	intron (NM_153530, intron 11 of 20)	119802	NM_007433	11650	NM_007433	ENSMUSG00000026246	Alppl2	alkaline phosphatase, placental-like 2	protein-coding
1338	chr1	88866802	88867000	intron (NM_153530, intron 11 of 20)	MLT1A|LTR|MaLR	119602	NM_007433	11650	NM_007433	ENSMUSG00000026246	Alppl2	alkaline phosphatase, placental-like 2	protein-coding
1339	chr1	88915802	88916000	intron (NM_153530, intron 13 of 20)	L1MA4|LINE|L1	70602	NM_007433	11650	NM_007433	ENSMUSG00000026246	Alppl2	alkaline phosphatase, placental-like 2	protein-coding
1340	chr1	88920002	88920200	intron (NM_153530, intron 14 of 20)	intron (NM_153530, intron 14 of 20)	66402	NM_007433	11650	NM_007433	ENSMUSG00000026246	Alppl2	alkaline phosphatase, placental-like 2	protein-coding
1341	chr1	88920202	88920400	intron (NM_153530, intron 14 of 20)	intron (NM_153530, intron 14 of 20)	66202	NM_007433	11650	NM_007433	ENSMUSG00000026246	Alppl2	alkaline phosphatase, placental-like 2	protein-coding
1342	chr1	88968602	88968800	Intergenic	Intergenic	17802	NM_007433	11650	NM_007433	ENSMUSG00000026246	Alppl2	alkaline phosphatase, placental-like 2	protein-coding
1343	chr1	89223002	89223200	promoter-TSS (NM_146112)	promoter-TSS (NM_146112)	-472	NM_146112	227331	NM_146112	ENSMUSG00000048000	Gigyf2	GRB10 interacting GYF protein 2	protein-coding
1344	chr1	89228002	89228200	intron (NM_001110212, intron 1 of 28)	RSINE1|SINE|B4	4528	NM_001110212	227331	NM_146112	ENSMUSG00000048000	Gigyf2	GRB10 interacting GYF protein 2	protein-coding
1345	chr1	89240602	89240800	intron (NM_001110212, intron 2 of 28)	intron (NM_001110212, intron 2 of 28)	17128	NM_001110212	227331	NM_146112	ENSMUSG00000048000	Gigyf2	GRB10 interacting GYF protein 2	protein-coding
1346	chr1	89247202	89247400	intron (NM_001110212, intron 2 of 28)	B4A|SINE|B4	23728	NM_001110212	227331	NM_146112	ENSMUSG00000048000	Gigyf2	GRB10 interacting GYF protein 2	protein-coding
1347	chr1	89283002	89283200	exon (NM_001110227, exon 3 of 3)	exon (NM_001110227, exon 3 of 3)	8203	NM_001110227	100040591	NM_001110227	ENSMUSG00000079436	Kcnj13	potassium inwardly-rectifying channel, subfamily J, member 13	protein-coding
1348	chr1	89303202	89303400	intron (NM_001110212, intron 9 of 28)	intron (NM_001110212, intron 9 of 28)	-11997	NM_001110227	100040591	NM_001110227	ENSMUSG00000079436	Kcnj13	potassium inwardly-rectifying channel, subfamily J, member 13	protein-coding
1349	chr1	89331402	89331600	intron (NM_001110212, intron 22 of 28)	intron (NM_001110212, intron 22 of 28)	-35338	NM_028473	73234	NM_028473	ENSMUSG00000026258	3110079O15Rik	RIKEN cDNA 3110079O15 gene	protein-coding
1350	chr1	89370002	89370200	intron (NM_028473, intron 1 of 2)	intron (NM_028473, intron 1 of 2)	3262	NM_028473	73234	NM_028473	ENSMUSG00000026258	3110079O15Rik	RIKEN cDNA 3110079O15 gene	protein-coding
1351	chr1	89431202	89431400	intron (NM_001111314, intron 3 of 14)	intron (NM_001111314, intron 3 of 14)	-24364	NM_019867	53972	NM_019867	ENSMUSG00000026259	Ngef	neuronal guanine nucleotide exchange factor	protein-coding
1352	chr1	89668602	89668800	intron (NM_001205391, intron 6 of 18)	intron (NM_001205391, intron 6 of 18)	-12445	NR_028519	100217415	NR_028519	ENSMUSG00000089281	Scarna6	small Cajal body-specific RNA 6	ncRNA
1353	chr1	89676202	89676400	intron (NM_001205391, intron 11 of 18)	intron (NM_001205391, intron 11 of 18)	-4845	NR_028519	100217415	NR_028519	ENSMUSG00000089281	Scarna6	small Cajal body-specific RNA 6	ncRNA
1354	chr1	89676402	89676600	intron (NM_001205391, intron 11 of 18)	intron (NM_001205391, intron 11 of 18)	-4645	NR_028519	100217415	NR_028519	ENSMUSG00000089281	Scarna6	small Cajal body-specific RNA 6	ncRNA
1355	chr1	89694602	89694800	Intergenic	B3A|SINE|B2	-5554	NM_009118	20215	NM_009118	ENSMUSG00000056055	Sag	S-antigen, retina and pineal gland (arrestin)	protein-coding
1356	chr1	89694802	89695000	Intergenic	Intergenic	-5354	NM_009118	20215	NM_009118	ENSMUSG00000056055	Sag	S-antigen, retina and pineal gland (arrestin)	protein-coding
1357	chr1	89778202	89778400	intron (NM_177646, intron 2 of 29)	intron (NM_177646, intron 2 of 29)	28439	NM_177646	227333	NM_177646	ENSMUSG00000070738	Dgkd	diacylglycerol kinase, delta	protein-coding
1358	chr1	89778402	89778600	exon (NM_177646, exon 3 of 30)	exon (NM_177646, exon 3 of 30)	28639	NM_177646	227333	NM_177646	ENSMUSG00000070738	Dgkd	diacylglycerol kinase, delta	protein-coding
1359	chr1	89788802	89789000	intron (NM_177646, intron 3 of 29)	intron (NM_177646, intron 3 of 29)	39039	NM_177646	227333	NM_177646	ENSMUSG00000070738	Dgkd	diacylglycerol kinase, delta	protein-coding
1360	chr1	89789402	89789600	intron (NM_177646, intron 3 of 29)	intron (NM_177646, intron 3 of 29)	39639	NM_177646	227333	NM_177646	ENSMUSG00000070738	Dgkd	diacylglycerol kinase, delta	protein-coding
1361	chr1	89820602	89820800	exon (NM_177646, exon 11 of 30)	exon (NM_177646, exon 11 of 30)	70839	NM_177646	227333	NM_177646	ENSMUSG00000070738	Dgkd	diacylglycerol kinase, delta	protein-coding
1362	chr1	89821402	89821600	intron (NM_177646, intron 12 of 29)	intron (NM_177646, intron 12 of 29)	71639	NM_177646	227333	NM_177646	ENSMUSG00000070738	Dgkd	diacylglycerol kinase, delta	protein-coding
1363	chr1	89821802	89822000	intron (NM_177646, intron 12 of 29)	intron (NM_177646, intron 12 of 29)	72039	NM_177646	227333	NM_177646	ENSMUSG00000070738	Dgkd	diacylglycerol kinase, delta	protein-coding
1364	chr1	89858202	89858400	intron (NM_001198573, intron 23 of 31)	intron (NM_001198573, intron 23 of 31)	46825	NM_001033291	227334	NM_001033291	ENSMUSG00000005501	Usp40	ubiquitin specific peptidase 40	protein-coding
1365	chr1	89882402	89882600	exon (NM_001033291, exon 11 of 28)	exon (NM_001033291, exon 11 of 28)	22625	NM_001033291	227334	NM_001033291	ENSMUSG00000005501	Usp40	ubiquitin specific peptidase 40	protein-coding
1366	chr1	89884602	89884800	intron (NM_001198573, intron 10 of 31)	L1M5|LINE|L1	20425	NM_001033291	227334	NM_001033291	ENSMUSG00000005501	Usp40	ubiquitin specific peptidase 40	protein-coding
1367	chr1	89888402	89888600	intron (NM_001198573, intron 8 of 31)	intron (NM_001198573, intron 8 of 31)	16625	NM_001033291	227334	NM_001033291	ENSMUSG00000005501	Usp40	ubiquitin specific peptidase 40	protein-coding
1368	chr1	89889202	89889400	intron (NM_001198573, intron 8 of 31)	MT2A|LTR|ERVL	15825	NM_001033291	227334	NM_001033291	ENSMUSG00000005501	Usp40	ubiquitin specific peptidase 40	protein-coding
1369	chr1	89906002	89906200	promoter-TSS (NM_001033291)	promoter-TSS (NM_001033291)	-975	NM_001198573	227334	NM_001033291	ENSMUSG00000005501	Usp40	ubiquitin specific peptidase 40	protein-coding
1370	chr1	89910002	89910200	Intergenic	Intergenic	-4975	NM_001198573	227334	NM_001033291	ENSMUSG00000005501	Usp40	ubiquitin specific peptidase 40	protein-coding
1371	chr1	89911002	89911200	Intergenic	Intergenic	-5975	NM_001198573	227334	NM_001033291	ENSMUSG00000005501	Usp40	ubiquitin specific peptidase 40	protein-coding
1372	chr1	89911202	89911400	Intergenic	RLTR47_MM|LTR|ERV1	-6175	NM_001198573	227334	NM_001033291	ENSMUSG00000005501	Usp40	ubiquitin specific peptidase 40	protein-coding
1373	chr1	89911402	89911600	Intergenic	RLTR13D3|LTR|ERVK	-6375	NM_001198573	227334	NM_001033291	ENSMUSG00000005501	Usp40	ubiquitin specific peptidase 40	protein-coding
1374	chr1	89912002	89912200	Intergenic	RLTR13D3|LTR|ERVK	-6975	NM_001198573	227334	NM_001033291	ENSMUSG00000005501	Usp40	ubiquitin specific peptidase 40	protein-coding
1375	chr1	89912202	89912400	Intergenic	Intergenic	-7175	NM_001198573	227334	NM_001033291	ENSMUSG00000005501	Usp40	ubiquitin specific peptidase 40	protein-coding
1376	chr1	89912802	89913000	Intergenic	RLTR13D3|LTR|ERVK	-7775	NM_001198573	227334	NM_001033291	ENSMUSG00000005501	Usp40	ubiquitin specific peptidase 40	protein-coding
1377	chr1	89919402	89919600	Intergenic	Intergenic	-14375	NM_001198573	227334	NM_001033291	ENSMUSG00000005501	Usp40	ubiquitin specific peptidase 40	protein-coding
1378	chr1	89937002	89937200	Intergenic	Intergenic	-14885	NM_201641	394430	NM_201641		Ugt1a10	UDP glycosyltransferase 1 family, polypeptide A10	protein-coding
1379	chr1	89939602	89939800	Intergenic	Intergenic	-12285	NM_201641	394430	NM_201641		Ugt1a10	UDP glycosyltransferase 1 family, polypeptide A10	protein-coding
1380	chr1	89939802	89940000	Intergenic	Intergenic	-12085	NM_201641	394430	NM_201641		Ugt1a10	UDP glycosyltransferase 1 family, polypeptide A10	protein-coding
1381	chr1	89945602	89945800	Intergenic	Intergenic	-6285	NM_201641	394430	NM_201641		Ugt1a10	UDP glycosyltransferase 1 family, polypeptide A10	protein-coding
1382	chr1	89945802	89946000	Intergenic	Intergenic	-6085	NM_201641	394430	NM_201641		Ugt1a10	UDP glycosyltransferase 1 family, polypeptide A10	protein-coding
1383	chr1	89963202	89963400	intron (NM_201641, intron 1 of 4)	intron (NM_201641, intron 1 of 4)	-4053	NM_201644	394434	NM_201644		Ugt1a9	UDP glucuronosyltransferase 1 family, polypeptide A9	protein-coding
1384	chr1	89963402	89963600	intron (NM_201641, intron 1 of 4)	intron (NM_201641, intron 1 of 4)	-3853	NM_201644	394434	NM_201644		Ugt1a9	UDP glucuronosyltransferase 1 family, polypeptide A9	protein-coding
1385	chr1	89969202	89969400	intron (NM_201644, intron 1 of 4)	Lx6|LINE|L1	1947	NM_201644	394434	NM_201644		Ugt1a9	UDP glucuronosyltransferase 1 family, polypeptide A9	protein-coding
1386	chr1	89969402	89969600	intron (NM_201644, intron 1 of 4)	intron (NM_201644, intron 1 of 4)	2147	NM_201644	394434	NM_201644		Ugt1a9	UDP glucuronosyltransferase 1 family, polypeptide A9	protein-coding
1387	chr1	89971202	89971400	intron (NM_201644, intron 1 of 4)	intron (NM_201644, intron 1 of 4)	3947	NM_201644	394434	NM_201644		Ugt1a9	UDP glucuronosyltransferase 1 family, polypeptide A9	protein-coding
1388	chr1	89973402	89973600	intron (NM_201644, intron 1 of 4)	RMER20A|LTR|ERVK	6147	NM_201644	394434	NM_201644		Ugt1a9	UDP glucuronosyltransferase 1 family, polypeptide A9	protein-coding
1389	chr1	89984002	89984200	intron (NM_201644, intron 1 of 4)	intron (NM_201644, intron 1 of 4)	-7475	NM_201642	394432	NM_201642	ENSMUSG00000090124	Ugt1a7c	UDP glucuronosyltransferase 1 family, polypeptide A7C	protein-coding
1390	chr1	89995202	89995400	intron (NM_201642, intron 1 of 4)	intron (NM_201642, intron 1 of 4)	3725	NM_201642	394432	NM_201642	ENSMUSG00000090124	Ugt1a7c	UDP glucuronosyltransferase 1 family, polypeptide A7C	protein-coding
1391	chr1	90001002	90001200	intron (NM_201410, intron 1 of 5)	intron (NM_201410, intron 1 of 5)	1269	NM_201410	394435	NM_201410	ENSMUSG00000090145	Ugt1a6b	UDP glucuronosyltransferase 1 family, polypeptide A6B	protein-coding
1392	chr1	90002002	90002200	intron (NM_201410, intron 1 of 5)	intron (NM_201410, intron 1 of 5)	2269	NM_201410	394435	NM_201410	ENSMUSG00000090145	Ugt1a6b	UDP glucuronosyltransferase 1 family, polypeptide A6B	protein-coding
1393	chr1	90010602	90010800	intron (NM_201410, intron 2 of 5)	MMETn-int|LTR|ERVK	10869	NM_201410	394435	NM_201410	ENSMUSG00000090145	Ugt1a6b	UDP glucuronosyltransferase 1 family, polypeptide A6B	protein-coding
1394	chr1	90010802	90011000	intron (NM_201410, intron 2 of 5)	MMETn-int|LTR|ERVK	11069	NM_201410	394435	NM_201410	ENSMUSG00000090145	Ugt1a6b	UDP glucuronosyltransferase 1 family, polypeptide A6B	protein-coding
1395	chr1	90011602	90011800	intron (NM_201410, intron 2 of 5)	MMETn-int|LTR|ERVK	11869	NM_201410	394435	NM_201410	ENSMUSG00000090145	Ugt1a6b	UDP glucuronosyltransferase 1 family, polypeptide A6B	protein-coding
1396	chr1	90011802	90012000	intron (NM_201410, intron 2 of 5)	MMETn-int|LTR|ERVK	12069	NM_201410	394435	NM_201410	ENSMUSG00000090145	Ugt1a6b	UDP glucuronosyltransferase 1 family, polypeptide A6B	protein-coding
1397	chr1	90013402	90013600	intron (NM_201410, intron 2 of 5)	MMETn-int|LTR|ERVK	13669	NM_201410	394435	NM_201410	ENSMUSG00000090145	Ugt1a6b	UDP glucuronosyltransferase 1 family, polypeptide A6B	protein-coding
1398	chr1	90014602	90014800	intron (NM_201410, intron 2 of 5)	MMETn-int|LTR|ERVK	14869	NM_201410	394435	NM_201410	ENSMUSG00000090145	Ugt1a6b	UDP glucuronosyltransferase 1 family, polypeptide A6B	protein-coding
1399	chr1	90020602	90020800	intron (NM_201410, intron 2 of 5)	intron (NM_201410, intron 2 of 5)	-10683	NM_145079	94284	NM_145079		Ugt1a6a	UDP glucuronosyltransferase 1 family, polypeptide A6A	protein-coding
1400	chr1	90029002	90029200	intron (NM_201410, intron 2 of 5)	intron (NM_201410, intron 2 of 5)	-2283	NM_145079	94284	NM_145079		Ugt1a6a	UDP glucuronosyltransferase 1 family, polypeptide A6A	protein-coding
1401	chr1	90038002	90038200	intron (NM_145079, intron 2 of 5)	L1MB5|LINE|L1	6717	NM_145079	94284	NM_145079		Ugt1a6a	UDP glucuronosyltransferase 1 family, polypeptide A6A	protein-coding
1402	chr1	90040202	90040400	intron (NM_145079, intron 2 of 5)	L1MD|LINE|L1	8917	NM_145079	94284	NM_145079		Ugt1a6a	UDP glucuronosyltransferase 1 family, polypeptide A6A	protein-coding
1403	chr1	90059002	90059200	intron (NM_145079, intron 2 of 5)	intron (NM_145079, intron 2 of 5)	-3486	NM_201643	394433	NM_201643		Ugt1a5	UDP glucuronosyltransferase 1 family, polypeptide A5	protein-coding
1404	chr1	90059602	90059800	intron (NM_145079, intron 2 of 5)	intron (NM_145079, intron 2 of 5)	-2886	NM_201643	394433	NM_201643		Ugt1a5	UDP glucuronosyltransferase 1 family, polypeptide A5	protein-coding
1405	chr1	90062402	90062600	promoter-TSS (NM_201643)	promoter-TSS (NM_201643)	-86	NM_201643	394433	NM_201643		Ugt1a5	UDP glucuronosyltransferase 1 family, polypeptide A5	protein-coding
1406	chr1	90062602	90062800	exon (NM_201643, exon 1 of 5)	exon (NM_201643, exon 1 of 5)	114	NM_201643	394433	NM_201643		Ugt1a5	UDP glucuronosyltransferase 1 family, polypeptide A5	protein-coding
1407	chr1	90062802	90063000	exon (NM_201643, exon 1 of 5)	exon (NM_201643, exon 1 of 5)	314	NM_201643	394433	NM_201643		Ugt1a5	UDP glucuronosyltransferase 1 family, polypeptide A5	protein-coding
1408	chr1	90063202	90063400	exon (NM_201643, exon 1 of 5)	exon (NM_201643, exon 1 of 5)	714	NM_201643	394433	NM_201643		Ugt1a5	UDP glucuronosyltransferase 1 family, polypeptide A5	protein-coding
1409	chr1	90063802	90064000	intron (NM_201643, intron 1 of 4)	intron (NM_201643, intron 1 of 4)	1314	NM_201643	394433	NM_201643		Ugt1a5	UDP glucuronosyltransferase 1 family, polypeptide A5	protein-coding
1410	chr1	90074602	90074800	intron (NM_201643, intron 1 of 4)	intron (NM_201643, intron 1 of 4)	12114	NM_201643	394433	NM_201643		Ugt1a5	UDP glucuronosyltransferase 1 family, polypeptide A5	protein-coding
1411	chr1	90074802	90075000	intron (NM_201643, intron 1 of 4)	intron (NM_201643, intron 1 of 4)	12314	NM_201643	394433	NM_201643		Ugt1a5	UDP glucuronosyltransferase 1 family, polypeptide A5	protein-coding
1412	chr1	90076202	90076400	intron (NM_201643, intron 1 of 4)	intron (NM_201643, intron 1 of 4)	13714	NM_201643	394433	NM_201643		Ugt1a5	UDP glucuronosyltransferase 1 family, polypeptide A5	protein-coding
1413	chr1	90081802	90082000	intron (NM_201643, intron 1 of 4)	L1MA4A|LINE|L1	-15285	NM_013701	22236	NM_013701		Ugt1a2	UDP glucuronosyltransferase 1 family, polypeptide A2	protein-coding
1414	chr1	90083202	90083400	intron (NM_201643, intron 1 of 4)	intron (NM_201643, intron 1 of 4)	-13885	NM_013701	22236	NM_013701		Ugt1a2	UDP glucuronosyltransferase 1 family, polypeptide A2	protein-coding
1415	chr1	90105802	90106000	intron (NM_013701, intron 1 of 4)	intron (NM_013701, intron 1 of 4)	-2633	NM_201645	394436	NM_201645		Ugt1a1	UDP glucuronosyltransferase 1 family, polypeptide A1	protein-coding
1416	chr1	90121402	90121600	Intergenic	Intergenic	-2094	NM_001281466	100040766	NM_001177364	ENSMUSG00000079429	Mroh2a	maestro heat-like repeat family member 2A	protein-coding
1417	chr1	90164602	90164800	intron (NM_172505, intron 3 of 4)	intron (NM_172505, intron 3 of 4)	1282	NR_040291	78605	NR_040291		6430706D22Rik	RIKEN cDNA 6430706D22 gene	ncRNA
1418	chr1	90174802	90175000	promoter-TSS (NM_172505)	promoter-TSS (NM_172505)	-747	NM_198652	381280	NM_198652	ENSMUSG00000044783	Hjurp	Holliday junction recognition protein	protein-coding
1419	chr1	90175202	90175400	Intergenic	Intergenic	-1147	NM_198652	381280	NM_198652	ENSMUSG00000044783	Hjurp	Holliday junction recognition protein	protein-coding
1420	chr1	90182602	90182800	Intergenic	Intergenic	-8547	NM_198652	381280	NM_198652	ENSMUSG00000044783	Hjurp	Holliday junction recognition protein	protein-coding
1421	chr1	90310002	90310200	intron (NM_029269, intron 4 of 7)	MIRc|SINE|MIR	6516	NM_029269	75396	NM_029269	ENSMUSG00000026295	Spp2	secreted phosphoprotein 2	protein-coding
1422	chr1	90316002	90316200	intron (NM_029269, intron 6 of 7)	intron (NM_029269, intron 6 of 7)	12516	NM_029269	75396	NM_029269	ENSMUSG00000026295	Spp2	secreted phosphoprotein 2	protein-coding
1423	chr1	90411002	90411200	Intergenic	Intergenic	-4460	NM_008132	14659	NM_008132	ENSMUSG00000062310	Glrp1	glutamine repeat protein 1	protein-coding
1424	chr1	90463402	90463600	Intergenic	RMER15|LTR|ERVL	15409	NR_037971	100503197	NR_037971	ENSMUSG00000100798	Gm19589	predicted gene, 19589	ncRNA
1425	chr1	90587802	90588000	Intergenic	Intergenic	10865	NM_177305	320982	NM_177305	ENSMUSG00000049866	Arl4c	ADP-ribosylation factor-like 4C	protein-coding
1426	chr1	90660602	90660800	Intergenic	MTE2a|LTR|MaLR	9236	NR_040493	78650	NR_040493	ENSMUSG00000097398	Platr5	pluripotency associated transcript 5	ncRNA
1427	chr1	90660802	90661000	Intergenic	Intergenic	9436	NR_040493	78650	NR_040493	ENSMUSG00000097398	Platr5	pluripotency associated transcript 5	ncRNA
1428	chr1	90661002	90661200	Intergenic	Intergenic	9636	NR_040493	78650	NR_040493	ENSMUSG00000097398	Platr5	pluripotency associated transcript 5	ncRNA
1429	chr1	90758202	90758400	Intergenic	Intergenic	106836	NR_040493	78650	NR_040493	ENSMUSG00000097398	Platr5	pluripotency associated transcript 5	ncRNA
1430	chr1	90786202	90786400	Intergenic	Intergenic	-126387	NR_040471	73475	NR_040471	ENSMUSG00000099378	1700067G17Rik	RIKEN cDNA 1700067G17 gene	ncRNA
1431	chr1	90856602	90856800	Intergenic	Intergenic	-55987	NR_040471	73475	NR_040471	ENSMUSG00000099378	1700067G17Rik	RIKEN cDNA 1700067G17 gene	ncRNA
1432	chr1	90865002	90865200	Intergenic	RMER19C|LTR|ERVK	-47587	NR_040471	73475	NR_040471	ENSMUSG00000099378	1700067G17Rik	RIKEN cDNA 1700067G17 gene	ncRNA
1433	chr1	90872602	90872800	Intergenic	Intergenic	-39987	NR_040471	73475	NR_040471	ENSMUSG00000099378	1700067G17Rik	RIKEN cDNA 1700067G17 gene	ncRNA
1434	chr1	90872802	90873000	Intergenic	Intergenic	-39787	NR_040471	73475	NR_040471	ENSMUSG00000099378	1700067G17Rik	RIKEN cDNA 1700067G17 gene	ncRNA
1435	chr1	90904402	90904600	Intergenic	MER82|DNA|MER2_type	-8187	NR_040471	73475	NR_040471	ENSMUSG00000099378	1700067G17Rik	RIKEN cDNA 1700067G17 gene	ncRNA
1436	chr1	90978002	90978200	intron (NM_133816, intron 1 of 5)	L2|LINE|L2	11064	NM_133816	98402	NM_133816		Sh3bp4	SH3-domain binding protein 4	protein-coding
1437	chr1	91000602	91000800	intron (NM_133816, intron 1 of 5)	intron (NM_133816, intron 1 of 5)	33664	NM_133816	98402	NM_133816		Sh3bp4	SH3-domain binding protein 4	protein-coding
1438	chr1	91080802	91081000	Intergenic	Intergenic	113864	NM_133816	98402	NM_133816		Sh3bp4	SH3-domain binding protein 4	protein-coding
1439	chr1	91241402	91241600	Intergenic	Intergenic	61207	NR_040482	77331	NR_040482	ENSMUSG00000099938	C030007H22Rik	RIKEN cDNA C030007H22 gene	ncRNA
1440	chr1	91394602	91394800	intron (NM_001037136, intron 1 of 16)	intron (NM_001037136, intron 1 of 16)	43315	NM_001037136	347722	NM_178119	ENSMUSG00000055013	Agap1	ArfGAP with GTPase domain, ankyrin repeat and PH domain 1	protein-coding
1441	chr1	91410202	91410400	intron (NM_001037136, intron 1 of 16)	PB1D10|SINE|Alu	58915	NM_001037136	347722	NM_178119	ENSMUSG00000055013	Agap1	ArfGAP with GTPase domain, ankyrin repeat and PH domain 1	protein-coding
1442	chr1	91420602	91420800	intron (NM_001037136, intron 1 of 16)	intron (NM_001037136, intron 1 of 16)	69315	NM_001037136	347722	NM_178119	ENSMUSG00000055013	Agap1	ArfGAP with GTPase domain, ankyrin repeat and PH domain 1	protein-coding
1443	chr1	91440602	91440800	intron (NM_001037136, intron 1 of 16)	intron (NM_001037136, intron 1 of 16)	89315	NM_001037136	347722	NM_178119	ENSMUSG00000055013	Agap1	ArfGAP with GTPase domain, ankyrin repeat and PH domain 1	protein-coding
1444	chr1	91440802	91441000	intron (NM_001037136, intron 1 of 16)	intron (NM_001037136, intron 1 of 16)	89515	NM_001037136	347722	NM_178119	ENSMUSG00000055013	Agap1	ArfGAP with GTPase domain, ankyrin repeat and PH domain 1	protein-coding
1445	chr1	91451202	91451400	intron (NM_001037136, intron 1 of 16)	intron (NM_001037136, intron 1 of 16)	99915	NM_001037136	347722	NM_178119	ENSMUSG00000055013	Agap1	ArfGAP with GTPase domain, ankyrin repeat and PH domain 1	protein-coding
1446	chr1	91453602	91453800	intron (NM_001037136, intron 1 of 16)	intron (NM_001037136, intron 1 of 16)	102315	NM_001037136	347722	NM_178119	ENSMUSG00000055013	Agap1	ArfGAP with GTPase domain, ankyrin repeat and PH domain 1	protein-coding
1447	chr1	91454402	91454600	intron (NM_001037136, intron 1 of 16)	intron (NM_001037136, intron 1 of 16)	103115	NM_001037136	347722	NM_178119	ENSMUSG00000055013	Agap1	ArfGAP with GTPase domain, ankyrin repeat and PH domain 1	protein-coding
1448	chr1	91521402	91521600	intron (NM_001037136, intron 3 of 16)	intron (NM_001037136, intron 3 of 16)	58966	NR_015540	74403	NR_015540		4933400F21Rik	RIKEN cDNA 4933400F21 gene	ncRNA
1449	chr1	91524602	91524800	intron (NM_001037136, intron 4 of 16)	intron (NM_001037136, intron 4 of 16)	55766	NR_015540	74403	NR_015540		4933400F21Rik	RIKEN cDNA 4933400F21 gene	ncRNA
1450	chr1	91542802	91543000	intron (NM_001037136, intron 6 of 16)	intron (NM_001037136, intron 6 of 16)	37566	NR_015540	74403	NR_015540		4933400F21Rik	RIKEN cDNA 4933400F21 gene	ncRNA
1451	chr1	91547202	91547400	intron (NM_001037136, intron 6 of 16)	intron (NM_001037136, intron 6 of 16)	33166	NR_015540	74403	NR_015540		4933400F21Rik	RIKEN cDNA 4933400F21 gene	ncRNA
1452	chr1	91548002	91548200	intron (NM_001037136, intron 6 of 16)	intron (NM_001037136, intron 6 of 16)	32366	NR_015540	74403	NR_015540		4933400F21Rik	RIKEN cDNA 4933400F21 gene	ncRNA
1453	chr1	91566402	91566600	intron (NM_001037136, intron 8 of 16)	intron (NM_001037136, intron 8 of 16)	13966	NR_015540	74403	NR_015540		4933400F21Rik	RIKEN cDNA 4933400F21 gene	ncRNA
1454	chr1	91566602	91566800	intron (NM_001037136, intron 8 of 16)	intron (NM_001037136, intron 8 of 16)	13766	NR_015540	74403	NR_015540		4933400F21Rik	RIKEN cDNA 4933400F21 gene	ncRNA
1455	chr1	91566802	91567000	intron (NM_001037136, intron 8 of 16)	intron (NM_001037136, intron 8 of 16)	13566	NR_015540	74403	NR_015540		4933400F21Rik	RIKEN cDNA 4933400F21 gene	ncRNA
1456	chr1	91567202	91567400	intron (NM_001037136, intron 8 of 16)	intron (NM_001037136, intron 8 of 16)	13166	NR_015540	74403	NR_015540		4933400F21Rik	RIKEN cDNA 4933400F21 gene	ncRNA
1457	chr1	91573802	91574000	non-coding (NR_015540, exon 4 of 4)	non-coding (NR_015540, exon 4 of 4)	6566	NR_015540	74403	NR_015540		4933400F21Rik	RIKEN cDNA 4933400F21 gene	ncRNA
1458	chr1	91606402	91606600	intron (NM_001037136, intron 9 of 16)	intron (NM_001037136, intron 9 of 16)	-26034	NR_015540	74403	NR_015540		4933400F21Rik	RIKEN cDNA 4933400F21 gene	ncRNA
1459	chr1	91610402	91610600	intron (NM_001037136, intron 9 of 16)	intron (NM_001037136, intron 9 of 16)	-30034	NR_015540	74403	NR_015540		4933400F21Rik	RIKEN cDNA 4933400F21 gene	ncRNA
1460	chr1	91611602	91611800	intron (NM_001037136, intron 9 of 16)	intron (NM_001037136, intron 9 of 16)	-31234	NR_015540	74403	NR_015540		4933400F21Rik	RIKEN cDNA 4933400F21 gene	ncRNA
1461	chr1	91719002	91719200	intron (NM_001037136, intron 12 of 16)	intron (NM_001037136, intron 12 of 16)	108650	NM_010262	14472	NM_010262	ENSMUSG00000034486	Gbx2	gastrulation brain homeobox 2	protein-coding
1462	chr1	91794802	91795000	Intergenic	Intergenic	32850	NM_010262	14472	NM_010262	ENSMUSG00000034486	Gbx2	gastrulation brain homeobox 2	protein-coding
1463	chr1	91795002	91795200	Intergenic	Intergenic	32650	NM_010262	14472	NM_010262	ENSMUSG00000034486	Gbx2	gastrulation brain homeobox 2	protein-coding
1464	chr1	91810402	91810600	Intergenic	L1M5|LINE|L1	17250	NM_010262	14472	NM_010262	ENSMUSG00000034486	Gbx2	gastrulation brain homeobox 2	protein-coding
1465	chr1	91919202	91919400	Intergenic	Intergenic	-8149	NM_139152	208372	NM_139152		Asb18	ankyrin repeat and SOCS box-containing 18	protein-coding
1466	chr1	91963802	91964000	intron (NM_029122, intron 14 of 18)	intron (NM_029122, intron 14 of 18)	-52749	NM_139152	208372	NM_139152		Asb18	ankyrin repeat and SOCS box-containing 18	protein-coding
1467	chr1	91990602	91990800	intron (NM_029122, intron 8 of 18)	intron (NM_029122, intron 8 of 18)	59275	NM_029122	74918	NM_029122	ENSMUSG00000026301	Iqca	IQ motif containing with AAA domain	protein-coding
1468	chr1	92058202	92058400	Intergenic	Intergenic	-8325	NM_029122	74918	NM_029122	ENSMUSG00000026301	Iqca	IQ motif containing with AAA domain	protein-coding
1469	chr1	92133202	92133400	Intergenic	MTA_Mm|LTR|MaLR	32746	NM_001271607	12778	NM_007722		Ackr3	atypical chemokine receptor 3	protein-coding
1470	chr1	92133602	92133800	Intergenic	Intergenic	33146	NM_001271607	12778	NM_007722		Ackr3	atypical chemokine receptor 3	protein-coding
1471	chr1	92135202	92135400	Intergenic	Intergenic	34746	NM_001271607	12778	NM_007722		Ackr3	atypical chemokine receptor 3	protein-coding
1472	chr1	92303402	92303600	Intergenic	Intergenic	-196499	NM_133805	108679	NM_133805	ENSMUSG00000034432	Cops8	COP9 (constitutive photomorphogenic) homolog, subunit 8 (Arabidopsis thaliana)	protein-coding
1473	chr1	92695802	92696000	intron (NM_001243009, intron 10 of 42)	URR1A|DNA|MER1_type	44647	NM_001243008	12835	NM_009935	ENSMUSG00000048126	Col6a3	collagen, type VI, alpha 3	protein-coding
1474	chr1	92696002	92696200	intron (NM_001243009, intron 10 of 42)	intron (NM_001243009, intron 10 of 42)	44447	NM_001243008	12835	NM_009935	ENSMUSG00000048126	Col6a3	collagen, type VI, alpha 3	protein-coding
1475	chr1	92865002	92865200	promoter-TSS (NM_001159725)	promoter-TSS (NM_001159725)	-857	NM_001159725	19329	NM_008998	ENSMUSG00000026304	Rab17	RAB17, member RAS oncogene family	protein-coding
1476	chr1	92868602	92868800	Intergenic	Intergenic	-2504	NM_008998	19329	NM_008998	ENSMUSG00000026304	Rab17	RAB17, member RAS oncogene family	protein-coding
1477	chr1	93157002	93157200	intron (NM_026454, intron 2 of 9)	L1MA9|LINE|L1	10205	NM_026454	67921	NM_026454	ENSMUSG00000034343	Ube2f	ubiquitin-conjugating enzyme E2F (putative)	protein-coding
1478	chr1	93198802	93199000	intron (NM_016717, intron 2 of 11)	intron (NM_016717, intron 2 of 11)	3986	NM_016717	50880	NM_016717	ENSMUSG00000026307	Scly	selenocysteine lyase	protein-coding
1479	chr1	93202802	93203000	intron (NM_016717, intron 4 of 11)	RLTRETN_Mm|LTR|ERVK	7986	NM_016717	50880	NM_016717	ENSMUSG00000026307	Scly	selenocysteine lyase	protein-coding
1480	chr1	93209002	93209200	intron (NM_016717, intron 7 of 11)	MTE2b|LTR|MaLR	-9551	NM_001033292	227357	NM_001033292	ENSMUSG00000049515	Espnl	espin-like	protein-coding
1481	chr1	93213402	93213600	intron (NM_016717, intron 8 of 11)	intron (NM_016717, intron 8 of 11)	-5151	NM_001033292	227357	NM_001033292	ENSMUSG00000049515	Espnl	espin-like	protein-coding
1482	chr1	93213802	93214000	intron (NM_016717, intron 9 of 11)	intron (NM_016717, intron 9 of 11)	-4751	NM_001033292	227357	NM_001033292	ENSMUSG00000049515	Espnl	espin-like	protein-coding
1483	chr1	93214602	93214800	intron (NM_016717, intron 10 of 11)	B1_Mur4|SINE|Alu	-3951	NM_001033292	227357	NM_001033292	ENSMUSG00000049515	Espnl	espin-like	protein-coding
1484	chr1	93215002	93215200	intron (NM_016717, intron 10 of 11)	intron (NM_016717, intron 10 of 11)	-3551	NM_001033292	227357	NM_001033292	ENSMUSG00000049515	Espnl	espin-like	protein-coding
1485	chr1	93266002	93266200	intron (NM_173395, intron 3 of 7)	intron (NM_173395, intron 3 of 7)	3094	NM_173395	227358	NM_173395	ENSMUSG00000047443	Fam132b	family with sequence similarity 132, member B	protein-coding
1486	chr1	93277402	93277600	intron (NM_023343, intron 9 of 11)	intron (NM_023343, intron 9 of 11)	14494	NM_173395	227358	NM_173395	ENSMUSG00000047443	Fam132b	family with sequence similarity 132, member B	protein-coding
1487	chr1	93277602	93277800	intron (NM_023343, intron 9 of 11)	intron (NM_023343, intron 9 of 11)	14694	NM_173395	227358	NM_173395	ENSMUSG00000047443	Fam132b	family with sequence similarity 132, member B	protein-coding
1488	chr1	93277802	93278000	intron (NM_023343, intron 9 of 11)	PB1|SINE|Alu	14894	NM_173395	227358	NM_173395	ENSMUSG00000047443	Fam132b	family with sequence similarity 132, member B	protein-coding
1489	chr1	93278802	93279000	intron (NM_023343, intron 8 of 11)	intron (NM_023343, intron 8 of 11)	15894	NM_173395	227358	NM_173395	ENSMUSG00000047443	Fam132b	family with sequence similarity 132, member B	protein-coding
1490	chr1	93279402	93279600	intron (NM_023343, intron 8 of 11)	intron (NM_023343, intron 8 of 11)	15859	NM_023343	67444	NM_023343	ENSMUSG00000026309	Ilkap	integrin-linked kinase-associated serine/threonine phosphatase 2C	protein-coding
1491	chr1	93317602	93317800	intron (NM_011066, intron 20 of 22)	intron (NM_011066, intron 20 of 22)	-7902	NM_019479	55927	NM_019479	ENSMUSG00000067071	Hes6	hairy and enhancer of split 6	protein-coding
1492	chr1	93317802	93318000	intron (NM_011066, intron 20 of 22)	intron (NM_011066, intron 20 of 22)	-8102	NM_019479	55927	NM_019479	ENSMUSG00000067071	Hes6	hairy and enhancer of split 6	protein-coding
1493	chr1	93336202	93336400	intron (NM_011066, intron 8 of 22)	intron (NM_011066, intron 8 of 22)	19604	NM_011066	18627	NM_011066	ENSMUSG00000055866	Per2	period circadian clock 2	protein-coding
1494	chr1	93336602	93336800	intron (NM_011066, intron 7 of 22)	intron (NM_011066, intron 7 of 22)	19204	NM_011066	18627	NM_011066	ENSMUSG00000055866	Per2	period circadian clock 2	protein-coding
1495	chr1	93337602	93337800	intron (NM_011066, intron 6 of 22)	PB1D9|SINE|Alu	18204	NM_011066	18627	NM_011066	ENSMUSG00000055866	Per2	period circadian clock 2	protein-coding
1496	chr1	93338802	93339000	intron (NM_011066, intron 6 of 22)	intron (NM_011066, intron 6 of 22)	17004	NM_011066	18627	NM_011066	ENSMUSG00000055866	Per2	period circadian clock 2	protein-coding
1497	chr1	93339002	93339200	intron (NM_011066, intron 6 of 22)	intron (NM_011066, intron 6 of 22)	16804	NM_011066	18627	NM_011066	ENSMUSG00000055866	Per2	period circadian clock 2	protein-coding
1498	chr1	93339602	93339800	intron (NM_011066, intron 6 of 22)	MLT-int|LTR|MaLR	16204	NM_011066	18627	NM_011066	ENSMUSG00000055866	Per2	period circadian clock 2	protein-coding
1499	chr1	93340402	93340600	intron (NM_011066, intron 6 of 22)	intron (NM_011066, intron 6 of 22)	15404	NM_011066	18627	NM_011066	ENSMUSG00000055866	Per2	period circadian clock 2	protein-coding
1500	chr1	93341402	93341600	intron (NM_011066, intron 5 of 22)	intron (NM_011066, intron 5 of 22)	14404	NM_011066	18627	NM_011066	ENSMUSG00000055866	Per2	period circadian clock 2	protein-coding
1501	chr1	93356802	93357000	promoter-TSS (NM_011066)	promoter-TSS (NM_011066)	-996	NM_011066	18627	NM_011066	ENSMUSG00000055866	Per2	period circadian clock 2	protein-coding
1502	chr1	93359802	93360000	Intergenic	Intergenic	-3996	NM_011066	18627	NM_011066	ENSMUSG00000055866	Per2	period circadian clock 2	protein-coding
1503	chr1	93360802	93361000	Intergenic	MLT1A1|LTR|MaLR	-4996	NM_011066	18627	NM_011066	ENSMUSG00000055866	Per2	period circadian clock 2	protein-coding
1504	chr1	93361402	93361600	Intergenic	Intergenic	-5596	NM_011066	18627	NM_011066	ENSMUSG00000055866	Per2	period circadian clock 2	protein-coding
1505	chr1	93381602	93381800	Intergenic	MTE2a|LTR|MaLR	-9544	NM_028718	74019	NM_028718	ENSMUSG00000034292	Traf3ip1	TRAF3 interacting protein 1	protein-coding
1506	chr1	93515802	93516000	Intergenic	Intergenic	78244	NM_023046	65247	NM_023046		Asb1	ankyrin repeat and SOCS box-containing 1	protein-coding
1507	chr1	93718802	93719000	intron (NM_007855, intron 1 of 1)	intron (NM_007855, intron 1 of 1)	20863	NM_007855	13345	NM_007855	ENSMUSG00000007805	Twist2	twist basic helix-loop-helix transcription factor 2	protein-coding
1508	chr1	93720602	93720800	intron (NM_007855, intron 1 of 1)	intron (NM_007855, intron 1 of 1)	22663	NM_007855	13345	NM_007855	ENSMUSG00000007805	Twist2	twist basic helix-loop-helix transcription factor 2	protein-coding
1509	chr1	93780002	93780200	Intergenic	L1MB5|LINE|L1	82063	NM_007855	13345	NM_007855	ENSMUSG00000007805	Twist2	twist basic helix-loop-helix transcription factor 2	protein-coding
1510	chr1	93790402	93790600	Intergenic	Intergenic	92463	NM_007855	13345	NM_007855	ENSMUSG00000007805	Twist2	twist basic helix-loop-helix transcription factor 2	protein-coding
1511	chr1	93795602	93795800	Intergenic	Intergenic	97663	NM_007855	13345	NM_007855	ENSMUSG00000007805	Twist2	twist basic helix-loop-helix transcription factor 2	protein-coding
1512	chr1	93795802	93796000	Intergenic	Intergenic	97863	NM_007855	13345	NM_007855	ENSMUSG00000007805	Twist2	twist basic helix-loop-helix transcription factor 2	protein-coding
1513	chr1	93817802	93818000	Intergenic	Intergenic	119863	NM_007855	13345	NM_007855	ENSMUSG00000007805	Twist2	twist basic helix-loop-helix transcription factor 2	protein-coding
1514	chr1	93885202	93885400	intron (NM_207225, intron 8 of 26)	intron (NM_207225, intron 8 of 26)	187263	NM_007855	13345	NM_007855	ENSMUSG00000007805	Twist2	twist basic helix-loop-helix transcription factor 2	protein-coding
1515	chr1	93924802	93925000	intron (NM_207225, intron 4 of 26)	intron (NM_207225, intron 4 of 26)	152017	NM_207225	208727	NM_207225	ENSMUSG00000026313	Hdac4	histone deacetylase 4	protein-coding
1516	chr1	93945002	93945200	intron (NM_207225, intron 3 of 26)	intron (NM_207225, intron 3 of 26)	131817	NM_207225	208727	NM_207225	ENSMUSG00000026313	Hdac4	histone deacetylase 4	protein-coding
1517	chr1	93958002	93958200	intron (NM_207225, intron 2 of 26)	intron (NM_207225, intron 2 of 26)	118817	NM_207225	208727	NM_207225	ENSMUSG00000026313	Hdac4	histone deacetylase 4	protein-coding
1518	chr1	93989402	93989600	intron (NM_207225, intron 2 of 26)	B2_Mm2|SINE|B2	87417	NM_207225	208727	NM_207225	ENSMUSG00000026313	Hdac4	histone deacetylase 4	protein-coding
1519	chr1	94035602	94035800	intron (NM_207225, intron 2 of 26)	intron (NM_207225, intron 2 of 26)	41217	NM_207225	208727	NM_207225	ENSMUSG00000026313	Hdac4	histone deacetylase 4	protein-coding
1520	chr1	94041802	94042000	intron (NM_207225, intron 2 of 26)	intron (NM_207225, intron 2 of 26)	35017	NM_207225	208727	NM_207225	ENSMUSG00000026313	Hdac4	histone deacetylase 4	protein-coding
1521	chr1	94562202	94562400	Intergenic	Intergenic	-16883	NM_153114	260301	NM_153114	ENSMUSG00000044055	Otos	otospiralin	protein-coding
1522	chr1	94563402	94563600	Intergenic	Intergenic	-18083	NM_153114	260301	NM_153114	ENSMUSG00000044055	Otos	otospiralin	protein-coding
1523	chr1	94591802	94592000	Intergenic	Intergenic	-46483	NM_153114	260301	NM_153114	ENSMUSG00000044055	Otos	otospiralin	protein-coding
1524	chr1	94606202	94606400	Intergenic	Intergenic	-60883	NM_153114	260301	NM_153114	ENSMUSG00000044055	Otos	otospiralin	protein-coding
1525	chr1	94607202	94607400	Intergenic	Intergenic	-61883	NM_153114	260301	NM_153114	ENSMUSG00000044055	Otos	otospiralin	protein-coding
1526	chr1	94615202	94615400	Intergenic	Intergenic	-69883	NM_153114	260301	NM_153114	ENSMUSG00000044055	Otos	otospiralin	protein-coding
1527	chr1	94620802	94621000	Intergenic	Intergenic	-75483	NM_153114	260301	NM_153114	ENSMUSG00000044055	Otos	otospiralin	protein-coding
1528	chr1	94621002	94621200	Intergenic	Intergenic	-75683	NM_153114	260301	NM_153114	ENSMUSG00000044055	Otos	otospiralin	protein-coding
1529	chr1	94797802	94798000	intron (NM_172850, intron 2 of 17)	ID_B1|SINE|B4	1582	NM_172850	241158	NM_172850	ENSMUSG00000034212	Ankmy1	ankyrin repeat and MYND domain containing 1	protein-coding
1530	chr1	94798002	94798200	intron (NM_172850, intron 2 of 17)	MLT1B|LTR|MaLR	1382	NM_172850	241158	NM_172850	ENSMUSG00000034212	Ankmy1	ankyrin repeat and MYND domain containing 1	protein-coding
1531	chr1	94798402	94798600	intron (NM_172850, intron 2 of 17)	MIR|SINE|MIR	982	NM_172850	241158	NM_172850	ENSMUSG00000034212	Ankmy1	ankyrin repeat and MYND domain containing 1	protein-coding
1532	chr1	94798602	94798800	intron (NM_172850, intron 2 of 17)	intron (NM_172850, intron 2 of 17)	782	NM_172850	241158	NM_172850	ENSMUSG00000034212	Ankmy1	ankyrin repeat and MYND domain containing 1	protein-coding
1533	chr1	94800202	94800400	promoter-TSS (NM_172850)	promoter-TSS (NM_172850)	-818	NM_172850	241158	NM_172850	ENSMUSG00000034212	Ankmy1	ankyrin repeat and MYND domain containing 1	protein-coding
1534	chr1	94800402	94800600	Intergenic	Intergenic	-1018	NM_172850	241158	NM_172850	ENSMUSG00000034212	Ankmy1	ankyrin repeat and MYND domain containing 1	protein-coding
1535	chr1	94926002	94926200	intron (NM_008440, intron 36 of 47)	intron (NM_008440, intron 36 of 47)	23190	NM_177587	208760	NM_177587	ENSMUSG00000045091	Aqp12	aquaporin 12	protein-coding
1536	chr1	94964002	94964200	intron (NM_001294149, intron 11 of 47)	intron (NM_001294149, intron 11 of 47)	14956	NM_001294150	16560	NM_008440	ENSMUSG00000014602	Kif1a	kinesin family member 1A	protein-coding
1537	chr1	95032002	95032200	exon (NM_001276710, exon 1 of 11)	exon (NM_001276710, exon 1 of 11)	284	NM_001276710	11611	NM_016702	ENSMUSG00000026272	Agxt	alanine-glyoxylate aminotransferase	protein-coding
1538	chr1	95032202	95032400	exon (NM_001276710, exon 2 of 11)	exon (NM_001276710, exon 2 of 11)	484	NM_001276710	11611	NM_016702	ENSMUSG00000026272	Agxt	alanine-glyoxylate aminotransferase	protein-coding
1539	chr1	95034002	95034200	intron (NM_016702, intron 3 of 10)	intron (NM_016702, intron 3 of 10)	2284	NM_001276710	11611	NM_016702	ENSMUSG00000026272	Agxt	alanine-glyoxylate aminotransferase	protein-coding
1540	chr1	95125802	95126000	3' UTR (NM_001310428, exon 32 of 32)	3' UTR (NM_001310428, exon 32 of 32)	-6573	NM_172463	208777	NM_172463	ENSMUSG00000047793	Sned1	sushi, nidogen and EGF-like domains 1	protein-coding
1541	chr1	95266802	95267000	Intergenic	Intergenic	-3572	NM_207031	404545	NM_207031	ENSMUSG00000034107	Ano7	anoctamin 7	protein-coding
1542	chr1	95309602	95309800	intron (NM_001301364, intron 23 of 27)	intron (NM_001301364, intron 23 of 27)	32577	NM_001301364	110611	NM_133808	ENSMUSG00000034088	Hdlbp	high density lipoprotein (HDL) binding protein	protein-coding
1543	chr1	95334402	95334600	intron (NM_001301364, intron 4 of 27)	intron (NM_001301364, intron 4 of 27)	7777	NM_001301364	110611	NM_133808	ENSMUSG00000034088	Hdlbp	high density lipoprotein (HDL) binding protein	protein-coding
1544	chr1	95351002	95351200	intron (NM_133808, intron 1 of 27)	intron (NM_133808, intron 1 of 27)	-8823	NM_001301364	110611	NM_133808	ENSMUSG00000034088	Hdlbp	high density lipoprotein (HDL) binding protein	protein-coding
1545	chr1	95356602	95356800	intron (NM_133808, intron 1 of 27)	intron (NM_133808, intron 1 of 27)	-14423	NM_001301364	110611	NM_133808	ENSMUSG00000034088	Hdlbp	high density lipoprotein (HDL) binding protein	protein-coding
1546	chr1	95372602	95372800	intron (NM_133808, intron 1 of 27)	PB1D10|SINE|Alu	2793	NM_133808	110611	NM_133808	ENSMUSG00000034088	Hdlbp	high density lipoprotein (HDL) binding protein	protein-coding
1547	chr1	95410602	95410800	intron (NM_145519, intron 1 of 26)	intron (NM_145519, intron 1 of 26)	2020	NM_145519	227377	NM_145519	ENSMUSG00000034066	Farp2	FERM, RhoGEF and pleckstrin domain protein 2	protein-coding
1548	chr1	95411002	95411200	intron (NM_145519, intron 1 of 26)	intron (NM_145519, intron 1 of 26)	2420	NM_145519	227377	NM_145519	ENSMUSG00000034066	Farp2	FERM, RhoGEF and pleckstrin domain protein 2	protein-coding
1549	chr1	95426402	95426600	intron (NM_145519, intron 2 of 26)	L1M5|LINE|L1	17820	NM_145519	227377	NM_145519	ENSMUSG00000034066	Farp2	FERM, RhoGEF and pleckstrin domain protein 2	protein-coding
1550	chr1	95433402	95433600	intron (NM_145519, intron 2 of 26)	ID_B1|SINE|B4	24820	NM_145519	227377	NM_145519	ENSMUSG00000034066	Farp2	FERM, RhoGEF and pleckstrin domain protein 2	protein-coding
1551	chr1	95538602	95538800	Intergenic	RLTR12B|LTR|ERVK	-6397	NM_021537	59041	NM_021537		Stk25	serine/threonine kinase 25 (yeast)	protein-coding
1552	chr1	95538802	95539000	Intergenic	Intergenic	-6597	NM_021537	59041	NM_021537		Stk25	serine/threonine kinase 25 (yeast)	protein-coding
1553	chr1	95584202	95584400	intron (NM_016778, intron 2 of 4)	intron (NM_016778, intron 2 of 4)	2149	NM_016778	51800	NM_016778	ENSMUSG00000026278	Bok	BCL2-related ovarian killer	protein-coding
1554	chr1	95584802	95585000	intron (NM_016778, intron 2 of 4)	intron (NM_016778, intron 2 of 4)	2749	NM_016778	51800	NM_016778	ENSMUSG00000026278	Bok	BCL2-related ovarian killer	protein-coding
1555	chr1	95585002	95585200	intron (NM_016778, intron 2 of 4)	intron (NM_016778, intron 2 of 4)	2949	NM_016778	51800	NM_016778	ENSMUSG00000026278	Bok	BCL2-related ovarian killer	protein-coding
1556	chr1	95590602	95590800	exon (NM_016778, exon 4 of 5)	exon (NM_016778, exon 4 of 5)	8549	NM_016778	51800	NM_016778	ENSMUSG00000026278	Bok	BCL2-related ovarian killer	protein-coding
1557	chr1	95620202	95620400	intron (NM_001310761, intron 2 of 4)	B3|SINE|B2	8202	NM_001310761	67026	NM_025920	ENSMUSG00000026279	Thap4	THAP domain containing 4	protein-coding
1558	chr1	95657402	95657600	intron (NM_174874, intron 1 of 12)	intron (NM_174874, intron 1 of 12)	5891	NM_174874	66615	NM_174874		Atg4b	autophagy related 4B, cysteine peptidase	protein-coding
1559	chr1	95956402	95956600	Intergenic	L1_Mus2|LINE|L1	-7371	NM_008798	18566	NM_008798	ENSMUSG00000026285	Pdcd1	programmed cell death 1	protein-coding
1560	chr1	96238202	96238400	Intergenic	RMER1B|Other|Other	-289171	NM_008798	18566	NM_008798	ENSMUSG00000026285	Pdcd1	programmed cell death 1	protein-coding
1561	chr1	96404202	96404400	Intergenic	Intergenic	-289718	NR_040473	74689	NR_040473	ENSMUSG00000100518	4930440C22Rik	RIKEN cDNA 4930440C22 gene	ncRNA
1562	chr1	96586002	96586200	Intergenic	Intergenic	-107918	NR_040473	74689	NR_040473	ENSMUSG00000100518	4930440C22Rik	RIKEN cDNA 4930440C22 gene	ncRNA
1563	chr1	96935202	96935400	Intergenic	RMER1B|Other|Other	241282	NR_040473	74689	NR_040473	ENSMUSG00000100518	4930440C22Rik	RIKEN cDNA 4930440C22 gene	ncRNA
1564	chr1	96946402	96946600	Intergenic	L1_Mur2|LINE|L1	252482	NR_040473	74689	NR_040473	ENSMUSG00000100518	4930440C22Rik	RIKEN cDNA 4930440C22 gene	ncRNA
1565	chr1	97180402	97180600	Intergenic	Intergenic	-29704	NM_026321	67698	NM_026321	ENSMUSG00000051185	Fam174a	family with sequence similarity 174, member A	protein-coding
1566	chr1	97213602	97213800	intron (NM_026321, intron 1 of 2)	intron (NM_026321, intron 1 of 2)	3496	NM_026321	67698	NM_026321	ENSMUSG00000051185	Fam174a	family with sequence similarity 174, member A	protein-coding
1567	chr1	97213802	97214000	intron (NM_026321, intron 1 of 2)	intron (NM_026321, intron 1 of 2)	3696	NM_026321	67698	NM_026321	ENSMUSG00000051185	Fam174a	family with sequence similarity 174, member A	protein-coding
1568	chr1	97234802	97235000	Intergenic	RMER19C|LTR|ERVK	24696	NM_026321	67698	NM_026321	ENSMUSG00000051185	Fam174a	family with sequence similarity 174, member A	protein-coding
1569	chr1	97871602	97871800	Intergenic	L1M3de|LINE|L1	46634	NR_040467	73454	NR_040467	ENSMUSG00000100062	1700063A18Rik	RIKEN cDNA 1700063A18 gene	ncRNA
1570	chr1	99197202	99197400	Intergenic	Intergenic	-172421	NM_028942	74441	NM_028942	ENSMUSG00000026331	Slco6c1	solute carrier organic anion transporter family, member 6c1	protein-coding
1571	chr1	99355202	99355400	Intergenic	Intergenic	203294	NM_133825	52392	NM_133825	ENSMUSG00000044768	D1Ertd622e	DNA segment, Chr 1, ERATO Doi 622, expressed	protein-coding
1572	chr1	99355402	99355600	Intergenic	Intergenic	203094	NM_133825	52392	NM_133825	ENSMUSG00000044768	D1Ertd622e	DNA segment, Chr 1, ERATO Doi 622, expressed	protein-coding
1573	chr1	99394402	99394600	Intergenic	L1_Mur2|LINE|L1	164094	NM_133825	52392	NM_133825	ENSMUSG00000044768	D1Ertd622e	DNA segment, Chr 1, ERATO Doi 622, expressed	protein-coding
1574	chr1	99478202	99478400	Intergenic	L1MC1|LINE|L1	80294	NM_133825	52392	NM_133825	ENSMUSG00000044768	D1Ertd622e	DNA segment, Chr 1, ERATO Doi 622, expressed	protein-coding
1575	chr1	99495602	99495800	Intergenic	Intergenic	62894	NM_133825	52392	NM_133825	ENSMUSG00000044768	D1Ertd622e	DNA segment, Chr 1, ERATO Doi 622, expressed	protein-coding
1576	chr1	99495802	99496000	Intergenic	Intergenic	62694	NM_133825	52392	NM_133825	ENSMUSG00000044768	D1Ertd622e	DNA segment, Chr 1, ERATO Doi 622, expressed	protein-coding
1577	chr1	99499602	99499800	Intergenic	Intergenic	58894	NM_133825	52392	NM_133825	ENSMUSG00000044768	D1Ertd622e	DNA segment, Chr 1, ERATO Doi 622, expressed	protein-coding
1578	chr1	99504202	99504400	Intergenic	Lx9|LINE|L1	54294	NM_133825	52392	NM_133825	ENSMUSG00000044768	D1Ertd622e	DNA segment, Chr 1, ERATO Doi 622, expressed	protein-coding
1579	chr1	99504402	99504600	Intergenic	Intergenic	54094	NM_133825	52392	NM_133825	ENSMUSG00000044768	D1Ertd622e	DNA segment, Chr 1, ERATO Doi 622, expressed	protein-coding
1580	chr1	99619002	99619200	intron (NM_173760, intron 24 of 27)	intron (NM_173760, intron 24 of 27)	47568	NM_173760	227399	NM_173760	ENSMUSG00000040648	Ppip5k2	diphosphoinositol pentakisphosphate kinase 2	protein-coding
1581	chr1	99659002	99659200	intron (NM_173760, intron 1 of 27)	intron (NM_173760, intron 1 of 27)	7568	NM_173760	227399	NM_173760	ENSMUSG00000040648	Ppip5k2	diphosphoinositol pentakisphosphate kinase 2	protein-coding
1582	chr1	99659202	99659400	intron (NM_173760, intron 1 of 27)	intron (NM_173760, intron 1 of 27)	7368	NM_173760	227399	NM_173760	ENSMUSG00000040648	Ppip5k2	diphosphoinositol pentakisphosphate kinase 2	protein-coding
1583	chr1	99684002	99684200	intron (NM_026250, intron 7 of 7)	intron (NM_026250, intron 7 of 7)	17352	NM_026250	252876	NM_026250	ENSMUSG00000026333	Gin1	gypsy retrotransposon integrase 1	protein-coding
1584	chr1	99789802	99790000	intron (NM_013626, intron 12 of 25)	intron (NM_013626, intron 12 of 25)	123152	NM_026250	252876	NM_026250	ENSMUSG00000026333	Gin1	gypsy retrotransposon integrase 1	protein-coding
1585	chr1	99993402	99993600	Intergenic	Intergenic	-1292	NM_013626	18484	NM_013626	ENSMUSG00000026335	Pam	peptidylglycine alpha-amidating monooxygenase	protein-coding
1586	chr1	100014602	100014800	Intergenic	Lx8|LINE|L1	-13343	NR_040439	69030	NR_040439	ENSMUSG00000100182	1810006J02Rik	RIKEN cDNA 1810006J02 gene	ncRNA
1587	chr1	100022802	100023000	Intergenic	Intergenic	-5143	NR_040439	69030	NR_040439	ENSMUSG00000100182	1810006J02Rik	RIKEN cDNA 1810006J02 gene	ncRNA
1588	chr1	100025802	100026000	Intergenic	MTD-int|LTR|MaLR	-2143	NR_040439	69030	NR_040439	ENSMUSG00000100182	1810006J02Rik	RIKEN cDNA 1810006J02 gene	ncRNA
1589	chr1	100630602	100630800	Intergenic	Intergenic	313000	NM_001164233	70866	NM_027584	ENSMUSG00000026336	Slco6d1	solute carrier organic anion transporter family, member 6d1	protein-coding
1590	chr1	101293002	101293200	Intergenic	RLTR25A|LTR|ERVK	-376241	NM_172851	241175	NM_172851	ENSMUSG00000067028	Cntnap5b	contactin associated protein-like 5B	protein-coding
1591	chr1	101952402	101952600	intron (NM_172851, intron 4 of 23)	ID_B1|SINE|B4	283159	NM_172851	241175	NM_172851	ENSMUSG00000067028	Cntnap5b	contactin associated protein-like 5B	protein-coding
1592	chr1	101977202	101977400	intron (NM_172851, intron 6 of 23)	intron (NM_172851, intron 6 of 23)	307959	NM_172851	241175	NM_172851	ENSMUSG00000067028	Cntnap5b	contactin associated protein-like 5B	protein-coding
1593	chr1	102196202	102196400	intron (NM_172851, intron 13 of 23)	Lx7|LINE|L1	526959	NM_172851	241175	NM_172851	ENSMUSG00000067028	Cntnap5b	contactin associated protein-like 5B	protein-coding
1594	chr1	102220002	102220200	intron (NM_172851, intron 13 of 23)	intron (NM_172851, intron 13 of 23)	550759	NM_172851	241175	NM_172851	ENSMUSG00000067028	Cntnap5b	contactin associated protein-like 5B	protein-coding
1595	chr1	102278402	102278600	intron (NM_172851, intron 17 of 23)	RLTR25B|LTR|ERVK	609159	NM_172851	241175	NM_172851	ENSMUSG00000067028	Cntnap5b	contactin associated protein-like 5B	protein-coding
1596	chr1	102307202	102307400	intron (NM_172851, intron 19 of 23)	intron (NM_172851, intron 19 of 23)	637959	NM_172851	241175	NM_172851	ENSMUSG00000067028	Cntnap5b	contactin associated protein-like 5B	protein-coding
1597	chr1	102446202	102446400	Intergenic	Intergenic	-606044	NR_037989	100504525	NR_037989	ENSMUSG00000100684	Gm20268	predicted gene, 20268	ncRNA
1598	chr1	102446402	102446600	Intergenic	Intergenic	-605844	NR_037989	100504525	NR_037989	ENSMUSG00000100684	Gm20268	predicted gene, 20268	ncRNA
1599	chr1	102604202	102604400	Intergenic	B4A|SINE|B4	-448044	NR_037989	100504525	NR_037989	ENSMUSG00000100684	Gm20268	predicted gene, 20268	ncRNA
1600	chr1	102604402	102604600	Intergenic	B4A|SINE|B4	-447844	NR_037989	100504525	NR_037989	ENSMUSG00000100684	Gm20268	predicted gene, 20268	ncRNA
1601	chr1	102905402	102905600	Intergenic	Intergenic	-146844	NR_037989	100504525	NR_037989	ENSMUSG00000100684	Gm20268	predicted gene, 20268	ncRNA
1602	chr1	104630602	104630800	Intergenic	Intergenic	1578356	NR_037989	100504525	NR_037989	ENSMUSG00000100684	Gm20268	predicted gene, 20268	ncRNA
1603	chr1	104630802	104631000	Intergenic	Intergenic	1578556	NR_037989	100504525	NR_037989	ENSMUSG00000100684	Gm20268	predicted gene, 20268	ncRNA
1604	chr1	105004002	105004200	Intergenic	L1_Mus1|LINE|L1	-1661295	NM_011800	23836	NM_011800	ENSMUSG00000050840	Cdh20	cadherin 20	protein-coding
1605	chr1	105151402	105151600	Intergenic	ORR1D1-int|LTR|MaLR	-1513895	NM_011800	23836	NM_011800	ENSMUSG00000050840	Cdh20	cadherin 20	protein-coding
1606	chr1	106938402	106938600	Intergenic	Intergenic	273105	NM_011800	23836	NM_011800	ENSMUSG00000050840	Cdh20	cadherin 20	protein-coding
1607	chr1	107003402	107003600	Intergenic	Intergenic	249786	NM_001160368	320311	NM_178779	ENSMUSG00000047496	Rnf152	ring finger protein 152	protein-coding
1608	chr1	107009002	107009200	Intergenic	Intergenic	244186	NM_001160368	320311	NM_178779	ENSMUSG00000047496	Rnf152	ring finger protein 152	protein-coding
1609	chr1	107011802	107012000	Intergenic	Intergenic	241386	NM_001160368	320311	NM_178779	ENSMUSG00000047496	Rnf152	ring finger protein 152	protein-coding
1610	chr1	107014602	107014800	Intergenic	Intergenic	238586	NM_001160368	320311	NM_178779	ENSMUSG00000047496	Rnf152	ring finger protein 152	protein-coding
1611	chr1	107055602	107055800	Intergenic	Intergenic	197586	NM_001160368	320311	NM_178779	ENSMUSG00000047496	Rnf152	ring finger protein 152	protein-coding
1612	chr1	107179402	107179600	3' UTR (NM_178779, exon 3 of 3)	3' UTR (NM_178779, exon 3 of 3)	73786	NM_001160368	320311	NM_178779	ENSMUSG00000047496	Rnf152	ring finger protein 152	protein-coding
1613	chr1	107189002	107189200	intron (NM_001160368, intron 1 of 1)	intron (NM_001160368, intron 1 of 1)	64186	NM_001160368	320311	NM_178779	ENSMUSG00000047496	Rnf152	ring finger protein 152	protein-coding
1614	chr1	107213602	107213800	intron (NM_001160368, intron 1 of 1)	intron (NM_001160368, intron 1 of 1)	39586	NM_001160368	320311	NM_178779	ENSMUSG00000047496	Rnf152	ring finger protein 152	protein-coding
1615	chr1	107245802	107246000	intron (NM_001160368, intron 1 of 1)	intron (NM_001160368, intron 1 of 1)	7386	NM_001160368	320311	NM_178779	ENSMUSG00000047496	Rnf152	ring finger protein 152	protein-coding
1616	chr1	107310202	107310400	Intergenic	(CA)n|Simple_repeat|Simple_repeat	-57014	NM_178779	320311	NM_178779	ENSMUSG00000047496	Rnf152	ring finger protein 152	protein-coding
1617	chr1	107339002	107339200	Intergenic	Intergenic	-85814	NM_178779	320311	NM_178779	ENSMUSG00000047496	Rnf152	ring finger protein 152	protein-coding
1618	chr1	107342402	107342600	Intergenic	ID_B1|SINE|B4	-89214	NM_178779	320311	NM_178779	ENSMUSG00000047496	Rnf152	ring finger protein 152	protein-coding
1619	chr1	107348802	107349000	Intergenic	RLTR47_MM|LTR|ERV1	-95614	NM_178779	320311	NM_178779	ENSMUSG00000047496	Rnf152	ring finger protein 152	protein-coding
1620	chr1	107379202	107379400	Intergenic	ORR1A4-int|LTR|MaLR	-126014	NM_178779	320311	NM_178779	ENSMUSG00000047496	Rnf152	ring finger protein 152	protein-coding
1621	chr1	107571402	107571600	intron (NM_173187, intron 1 of 28)	Lx7|LINE|L1	11063	NM_173187	227446	NM_029349	ENSMUSG00000026319	2310035C23Rik	RIKEN cDNA 2310035C23 gene	protein-coding
1622	chr1	107590802	107591000	intron (NM_173187, intron 8 of 28)	L2b|LINE|L2	30463	NM_173187	227446	NM_029349	ENSMUSG00000026319	2310035C23Rik	RIKEN cDNA 2310035C23 gene	protein-coding
1623	chr1	107592002	107592200	intron (NM_173187, intron 9 of 28)	intron (NM_173187, intron 9 of 28)	31663	NM_173187	227446	NM_029349	ENSMUSG00000026319	2310035C23Rik	RIKEN cDNA 2310035C23 gene	protein-coding
1624	chr1	107592402	107592600	intron (NM_173187, intron 9 of 28)	AT_rich|Low_complexity|Low_complexity	32063	NM_173187	227446	NM_029349	ENSMUSG00000026319	2310035C23Rik	RIKEN cDNA 2310035C23 gene	protein-coding
1625	chr1	107609002	107609200	intron (NM_173187, intron 11 of 28)	intron (NM_173187, intron 11 of 28)	48663	NM_173187	227446	NM_029349	ENSMUSG00000026319	2310035C23Rik	RIKEN cDNA 2310035C23 gene	protein-coding
1626	chr1	107609402	107609600	intron (NM_173187, intron 11 of 28)	RLTR25A|LTR|ERVK	49063	NM_173187	227446	NM_029349	ENSMUSG00000026319	2310035C23Rik	RIKEN cDNA 2310035C23 gene	protein-coding
1627	chr1	107615402	107615600	intron (NM_173187, intron 14 of 28)	intron (NM_173187, intron 14 of 28)	55063	NM_173187	227446	NM_029349	ENSMUSG00000026319	2310035C23Rik	RIKEN cDNA 2310035C23 gene	protein-coding
1628	chr1	107745602	107745800	Intergenic	MLT1H|LTR|MaLR	68401	NM_009399	21934	NM_009399	ENSMUSG00000026321	Tnfrsf11a	tumor necrosis factor receptor superfamily, member 11a, NFKB activator	protein-coding
1629	chr1	107788002	107788200	Intergenic	Intergenic	-98882	NM_001122675	227449	NM_001122675	ENSMUSG00000038866	Zcchc2	zinc finger, CCHC domain containing 2	protein-coding
1630	chr1	107797802	107798000	Intergenic	Intergenic	-89082	NM_001122675	227449	NM_001122675	ENSMUSG00000038866	Zcchc2	zinc finger, CCHC domain containing 2	protein-coding
1631	chr1	107799602	107799800	Intergenic	Intergenic	-87282	NM_001122675	227449	NM_001122675	ENSMUSG00000038866	Zcchc2	zinc finger, CCHC domain containing 2	protein-coding
1632	chr1	107806402	107806600	Intergenic	MLT1N2|LTR|MaLR	-80482	NM_001122675	227449	NM_001122675	ENSMUSG00000038866	Zcchc2	zinc finger, CCHC domain containing 2	protein-coding
1633	chr1	107820802	107821000	Intergenic	ID_B1|SINE|B4	-66082	NM_001122675	227449	NM_001122675	ENSMUSG00000038866	Zcchc2	zinc finger, CCHC domain containing 2	protein-coding
1634	chr1	107821202	107821400	Intergenic	RLTR16|LTR|ERVK	-65682	NM_001122675	227449	NM_001122675	ENSMUSG00000038866	Zcchc2	zinc finger, CCHC domain containing 2	protein-coding
1635	chr1	107821802	107822000	Intergenic	Intergenic	-65082	NM_001122675	227449	NM_001122675	ENSMUSG00000038866	Zcchc2	zinc finger, CCHC domain containing 2	protein-coding
1636	chr1	107822802	107823000	Intergenic	Intergenic	-64082	NM_001122675	227449	NM_001122675	ENSMUSG00000038866	Zcchc2	zinc finger, CCHC domain containing 2	protein-coding
1637	chr1	107823002	107823200	Intergenic	Intergenic	-63882	NM_001122675	227449	NM_001122675	ENSMUSG00000038866	Zcchc2	zinc finger, CCHC domain containing 2	protein-coding
1638	chr1	107823202	107823400	Intergenic	Intergenic	-63682	NM_001122675	227449	NM_001122675	ENSMUSG00000038866	Zcchc2	zinc finger, CCHC domain containing 2	protein-coding
1639	chr1	107823402	107823600	Intergenic	Intergenic	-63482	NM_001122675	227449	NM_001122675	ENSMUSG00000038866	Zcchc2	zinc finger, CCHC domain containing 2	protein-coding
1640	chr1	107823602	107823800	Intergenic	B4A|SINE|B4	-63282	NM_001122675	227449	NM_001122675	ENSMUSG00000038866	Zcchc2	zinc finger, CCHC domain containing 2	protein-coding
1641	chr1	107823802	107824000	Intergenic	Intergenic	-63082	NM_001122675	227449	NM_001122675	ENSMUSG00000038866	Zcchc2	zinc finger, CCHC domain containing 2	protein-coding
1642	chr1	107827202	107827400	Intergenic	RMER17C-int|LTR|ERVK	-59682	NM_001122675	227449	NM_001122675	ENSMUSG00000038866	Zcchc2	zinc finger, CCHC domain containing 2	protein-coding
1643	chr1	107855602	107855800	Intergenic	(TTTA)n|Simple_repeat|Simple_repeat	-31282	NM_001122675	227449	NM_001122675	ENSMUSG00000038866	Zcchc2	zinc finger, CCHC domain containing 2	protein-coding
1644	chr1	107875802	107876000	Intergenic	L1M4b|LINE|L1	-11082	NM_001122675	227449	NM_001122675	ENSMUSG00000038866	Zcchc2	zinc finger, CCHC domain containing 2	protein-coding
1645	chr1	107895002	107895200	intron (NM_001122675, intron 1 of 12)	intron (NM_001122675, intron 1 of 12)	8118	NM_001122676	227449	NM_001122675	ENSMUSG00000038866	Zcchc2	zinc finger, CCHC domain containing 2	protein-coding
1646	chr1	107897802	107898000	intron (NM_001122675, intron 2 of 12)	ID_B1|SINE|B4	10918	NM_001122676	227449	NM_001122675	ENSMUSG00000038866	Zcchc2	zinc finger, CCHC domain containing 2	protein-coding
1647	chr1	107898002	107898200	intron (NM_001122675, intron 2 of 12)	intron (NM_001122675, intron 2 of 12)	11118	NM_001122676	227449	NM_001122675	ENSMUSG00000038866	Zcchc2	zinc finger, CCHC domain containing 2	protein-coding
1648	chr1	108052202	108052400	intron (NR_040630, intron 2 of 2)	intron (NR_040630, intron 2 of 2)	15800	NR_040630	626049	NR_040630	ENSMUSG00000101583	Gm20753	predicted gene, 20753	ncRNA
1649	chr1	108052402	108052600	intron (NR_040630, intron 2 of 2)	intron (NR_040630, intron 2 of 2)	15600	NR_040630	626049	NR_040630	ENSMUSG00000101583	Gm20753	predicted gene, 20753	ncRNA
1650	chr1	108052602	108052800	intron (NR_040630, intron 2 of 2)	intron (NR_040630, intron 2 of 2)	15400	NR_040630	626049	NR_040630	ENSMUSG00000101583	Gm20753	predicted gene, 20753	ncRNA
1651	chr1	108066402	108066600	intron (NR_040630, intron 1 of 2)	MTEa|LTR|MaLR	1600	NR_040630	626049	NR_040630	ENSMUSG00000101583	Gm20753	predicted gene, 20753	ncRNA
1652	chr1	108066602	108066800	intron (NR_040630, intron 1 of 2)	PB1D9|SINE|Alu	1400	NR_040630	626049	NR_040630	ENSMUSG00000101583	Gm20753	predicted gene, 20753	ncRNA
1653	chr1	108072602	108072800	intron (NM_133821, intron 1 of 16)	intron (NM_133821, intron 1 of 16)	4255	NM_133821	98432	NM_133821	ENSMUSG00000044340	Phlpp1	PH domain and leucine rich repeat protein phosphatase 1	protein-coding
1654	chr1	108074802	108075000	intron (NM_133821, intron 1 of 16)	intron (NM_133821, intron 1 of 16)	6455	NM_133821	98432	NM_133821	ENSMUSG00000044340	Phlpp1	PH domain and leucine rich repeat protein phosphatase 1	protein-coding
1655	chr1	108080202	108080400	intron (NM_133821, intron 1 of 16)	intron (NM_133821, intron 1 of 16)	11855	NM_133821	98432	NM_133821	ENSMUSG00000044340	Phlpp1	PH domain and leucine rich repeat protein phosphatase 1	protein-coding
1656	chr1	108084602	108084800	intron (NM_133821, intron 1 of 16)	intron (NM_133821, intron 1 of 16)	16255	NM_133821	98432	NM_133821	ENSMUSG00000044340	Phlpp1	PH domain and leucine rich repeat protein phosphatase 1	protein-coding
1657	chr1	108085402	108085600	intron (NM_133821, intron 1 of 16)	intron (NM_133821, intron 1 of 16)	17055	NM_133821	98432	NM_133821	ENSMUSG00000044340	Phlpp1	PH domain and leucine rich repeat protein phosphatase 1	protein-coding
1658	chr1	108085602	108085800	intron (NM_133821, intron 1 of 16)	intron (NM_133821, intron 1 of 16)	17255	NM_133821	98432	NM_133821	ENSMUSG00000044340	Phlpp1	PH domain and leucine rich repeat protein phosphatase 1	protein-coding
1659	chr1	108095802	108096000	intron (NM_133821, intron 1 of 16)	intron (NM_133821, intron 1 of 16)	27455	NM_133821	98432	NM_133821	ENSMUSG00000044340	Phlpp1	PH domain and leucine rich repeat protein phosphatase 1	protein-coding
1660	chr1	108098202	108098400	intron (NM_133821, intron 1 of 16)	intron (NM_133821, intron 1 of 16)	29855	NM_133821	98432	NM_133821	ENSMUSG00000044340	Phlpp1	PH domain and leucine rich repeat protein phosphatase 1	protein-coding
1661	chr1	108112602	108112800	intron (NM_133821, intron 1 of 16)	Lx5|LINE|L1	44255	NM_133821	98432	NM_133821	ENSMUSG00000044340	Phlpp1	PH domain and leucine rich repeat protein phosphatase 1	protein-coding
1662	chr1	108119602	108119800	intron (NM_133821, intron 1 of 16)	intron (NM_133821, intron 1 of 16)	51255	NM_133821	98432	NM_133821	ENSMUSG00000044340	Phlpp1	PH domain and leucine rich repeat protein phosphatase 1	protein-coding
1663	chr1	108129002	108129200	intron (NM_133821, intron 1 of 16)	intron (NM_133821, intron 1 of 16)	60655	NM_133821	98432	NM_133821	ENSMUSG00000044340	Phlpp1	PH domain and leucine rich repeat protein phosphatase 1	protein-coding
1664	chr1	108129202	108129400	intron (NM_133821, intron 1 of 16)	intron (NM_133821, intron 1 of 16)	60855	NM_133821	98432	NM_133821	ENSMUSG00000044340	Phlpp1	PH domain and leucine rich repeat protein phosphatase 1	protein-coding
1665	chr1	108155202	108155400	intron (NM_133821, intron 1 of 16)	Lx2B|LINE|L1	86855	NM_133821	98432	NM_133821	ENSMUSG00000044340	Phlpp1	PH domain and leucine rich repeat protein phosphatase 1	protein-coding
1666	chr1	108163802	108164000	intron (NM_133821, intron 1 of 16)	intron (NM_133821, intron 1 of 16)	95455	NM_133821	98432	NM_133821	ENSMUSG00000044340	Phlpp1	PH domain and leucine rich repeat protein phosphatase 1	protein-coding
1667	chr1	108164002	108164200	intron (NM_133821, intron 1 of 16)	intron (NM_133821, intron 1 of 16)	95655	NM_133821	98432	NM_133821	ENSMUSG00000044340	Phlpp1	PH domain and leucine rich repeat protein phosphatase 1	protein-coding
1668	chr1	108200602	108200800	intron (NM_133821, intron 3 of 16)	intron (NM_133821, intron 3 of 16)	132255	NM_133821	98432	NM_133821	ENSMUSG00000044340	Phlpp1	PH domain and leucine rich repeat protein phosphatase 1	protein-coding
1669	chr1	108247602	108247800	intron (NM_133821, intron 10 of 16)	MTE2a|LTR|MaLR	179255	NM_133821	98432	NM_133821	ENSMUSG00000044340	Phlpp1	PH domain and leucine rich repeat protein phosphatase 1	protein-coding
1670	chr1	108372002	108372200	Intergenic	B4A|SINE|B4	71107	NR_106164	102466254	NR_106164	ENSMUSG00000098344	Mir3473f	microRNA 3473f	ncRNA
1671	chr1	108475602	108475800	intron (NM_009741, intron 1 of 1)	intron (NM_009741, intron 1 of 1)	-32493	NR_106164	102466254	NR_106164	ENSMUSG00000098344	Mir3473f	microRNA 3473f	ncRNA
1672	chr1	108623402	108623600	intron (NM_027534, intron 9 of 9)	B3|SINE|B2	-12634	NM_177410	12043	NM_009741	ENSMUSG00000057329	Bcl2	B cell leukemia/lymphoma 2	protein-coding
1673	chr1	108657402	108657600	Intergenic	Intergenic	-1182	NM_027534	70750	NM_027534	ENSMUSG00000009905	Kdsr	3-ketodihydrosphingosine reductase	protein-coding
1674	chr1	108671402	108671600	intron (NM_009190, intron 9 of 10)	intron (NM_009190, intron 9 of 10)	-15182	NM_027534	70750	NM_027534	ENSMUSG00000009905	Kdsr	3-ketodihydrosphingosine reductase	protein-coding
1675	chr1	108689802	108690000	intron (NM_009190, intron 1 of 10)	intron (NM_009190, intron 1 of 10)	3401	NM_009190	20479	NM_009190		Vps4b	vacuolar protein sorting 4b (yeast)	protein-coding
1676	chr1	109456202	109456400	Intergenic	Intergenic	-30282	NM_001159748	20725	NM_011459	ENSMUSG00000026315	Serpinb8	serine (or cysteine) peptidase inhibitor, clade B, member 8	protein-coding
1677	chr1	109482802	109483000	Intergenic	Intergenic	-3682	NM_001159748	20725	NM_011459	ENSMUSG00000026315	Serpinb8	serine (or cysteine) peptidase inhibitor, clade B, member 8	protein-coding
1678	chr1	109483002	109483200	Intergenic	Intergenic	-3482	NM_001159748	20725	NM_011459	ENSMUSG00000026315	Serpinb8	serine (or cysteine) peptidase inhibitor, clade B, member 8	protein-coding
1679	chr1	109534802	109535000	Intergenic	Intergenic	48318	NM_011459	20725	NM_011459	ENSMUSG00000026315	Serpinb8	serine (or cysteine) peptidase inhibitor, clade B, member 8	protein-coding
1680	chr1	109536802	109537000	Intergenic	RCHARR1|DNA|MER1_type	50318	NM_011459	20725	NM_011459	ENSMUSG00000026315	Serpinb8	serine (or cysteine) peptidase inhibitor, clade B, member 8	protein-coding
1681	chr1	109537002	109537200	Intergenic	RCHARR1|DNA|MER1_type	50518	NM_011459	20725	NM_011459	ENSMUSG00000026315	Serpinb8	serine (or cysteine) peptidase inhibitor, clade B, member 8	protein-coding
1682	chr1	109613402	109613600	Intergenic	Intergenic	126918	NM_011459	20725	NM_011459	ENSMUSG00000026315	Serpinb8	serine (or cysteine) peptidase inhibitor, clade B, member 8	protein-coding
1683	chr1	109679402	109679600	Intergenic	Intergenic	-134335	NR_102306	319596	NR_102306	ENSMUSG00000100457	D830032E09Rik	RIKEN cDNA D830032E09 gene	ncRNA
1684	chr1	109746202	109746400	Intergenic	(TTCC)n|Simple_repeat|Simple_repeat	-67535	NR_102306	319596	NR_102306	ENSMUSG00000100457	D830032E09Rik	RIKEN cDNA D830032E09 gene	ncRNA
1685	chr1	109826202	109826400	intron (NR_102306, intron 1 of 3)	intron (NR_102306, intron 1 of 3)	12465	NR_102307	319596	NR_102306	ENSMUSG00000100457	D830032E09Rik	RIKEN cDNA D830032E09 gene	ncRNA
1686	chr1	109833802	109834000	intron (NR_102307, intron 2 of 4)	intron (NR_102307, intron 2 of 4)	20065	NR_102307	319596	NR_102306	ENSMUSG00000100457	D830032E09Rik	RIKEN cDNA D830032E09 gene	ncRNA
1687	chr1	109834402	109834600	intron (NR_102306, intron 2 of 3)	intron (NR_102306, intron 2 of 3)	20665	NR_102307	319596	NR_102306	ENSMUSG00000100457	D830032E09Rik	RIKEN cDNA D830032E09 gene	ncRNA
1688	chr1	109834802	109835000	intron (NR_102306, intron 2 of 3)	MTEa|LTR|MaLR	21065	NR_102307	319596	NR_102306	ENSMUSG00000100457	D830032E09Rik	RIKEN cDNA D830032E09 gene	ncRNA
1689	chr1	109835002	109835200	intron (NR_102306, intron 2 of 3)	intron (NR_102306, intron 2 of 3)	21265	NR_102307	319596	NR_102306	ENSMUSG00000100457	D830032E09Rik	RIKEN cDNA D830032E09 gene	ncRNA
1690	chr1	109836002	109836200	intron (NR_102306, intron 2 of 3)	intron (NR_102306, intron 2 of 3)	22265	NR_102307	319596	NR_102306	ENSMUSG00000100457	D830032E09Rik	RIKEN cDNA D830032E09 gene	ncRNA
1691	chr1	109836402	109836600	intron (NR_102306, intron 2 of 3)	intron (NR_102306, intron 2 of 3)	22665	NR_102307	319596	NR_102306	ENSMUSG00000100457	D830032E09Rik	RIKEN cDNA D830032E09 gene	ncRNA
1692	chr1	109888602	109888800	Intergenic	Lx7|LINE|L1	74865	NR_102307	319596	NR_102306	ENSMUSG00000100457	D830032E09Rik	RIKEN cDNA D830032E09 gene	ncRNA
1693	chr1	109888802	109889000	Intergenic	MTC|LTR|MaLR	75065	NR_102307	319596	NR_102306	ENSMUSG00000100457	D830032E09Rik	RIKEN cDNA D830032E09 gene	ncRNA
1694	chr1	111038802	111039000	Intergenic	Lx8|LINE|L1	-841413	NM_172853	241201	NM_172853	ENSMUSG00000026312	Cdh7	cadherin 7, type 2	protein-coding
1695	chr1	111262802	111263000	Intergenic	ORR1C2-int|LTR|MaLR	-617413	NM_172853	241201	NM_172853	ENSMUSG00000026312	Cdh7	cadherin 7, type 2	protein-coding
1696	chr1	111269602	111269800	Intergenic	Intergenic	-610613	NM_172853	241201	NM_172853	ENSMUSG00000026312	Cdh7	cadherin 7, type 2	protein-coding
1697	chr1	114844602	114844800	Intergenic	RLTR20B3|LTR|ERVK	-1083206	NM_001081316	319901	NM_001081316	ENSMUSG00000038702	Dsel	dermatan sulfate epimerase-like	protein-coding
1698	chr1	114845602	114845800	Intergenic	B4A|SINE|B4	-1084206	NM_001081316	319901	NM_001081316	ENSMUSG00000038702	Dsel	dermatan sulfate epimerase-like	protein-coding
1699	chr1	115123802	115124000	Intergenic	Intergenic	-1362406	NM_001081316	319901	NM_001081316	ENSMUSG00000038702	Dsel	dermatan sulfate epimerase-like	protein-coding
1700	chr1	116371802	116372000	Intergenic	Intergenic	-1209813	NM_001077425	636808	NM_001077425	ENSMUSG00000070695	Cntnap5a	contactin associated protein-like 5A	protein-coding
1701	chr1	116422402	116422600	Intergenic	ORR1A4|LTR|MaLR	-1159213	NM_001077425	636808	NM_001077425	ENSMUSG00000070695	Cntnap5a	contactin associated protein-like 5A	protein-coding
1702	chr1	116863602	116863800	Intergenic	Intergenic	-718013	NM_001077425	636808	NM_001077425	ENSMUSG00000070695	Cntnap5a	contactin associated protein-like 5A	protein-coding
1703	chr1	119077202	119077400	Intergenic	RSINE1|SINE|B4	1130408	NM_011650	22099	NM_011650		Tsn	translin	protein-coding
1704	chr1	119117202	119117400	Intergenic	L1_Mus3|LINE|L1	1090408	NM_011650	22099	NM_011650		Tsn	translin	protein-coding
1705	chr1	120246802	120247000	Intergenic	RLTR20B3|LTR|ERVK	28481	NM_026472	67949	NM_026472	ENSMUSG00000026377	Nifk	nucleolar protein interacting with the FHA domain of MKI67	protein-coding
1706	chr1	120266802	120267000	Intergenic	MER77|LTR|ERVL	-18734	NM_001293301	76707	NM_029709	ENSMUSG00000064302	Clasp1	CLIP associating protein 1	protein-coding
1707	chr1	120377402	120377600	intron (NM_001293301, intron 8 of 35)	intron (NM_001293301, intron 8 of 35)	-21659	NR_027901	68204	NR_027901	ENSMUSG00000107722	2900060B14Rik	RIKEN cDNA 2900060B14 gene	ncRNA
1708	chr1	120377602	120377800	intron (NM_001293301, intron 8 of 35)	intron (NM_001293301, intron 8 of 35)	-21859	NR_027901	68204	NR_027901	ENSMUSG00000107722	2900060B14Rik	RIKEN cDNA 2900060B14 gene	ncRNA
1709	chr1	120393402	120393600	intron (NM_001293301, intron 8 of 35)	intron (NM_001293301, intron 8 of 35)	-37659	NR_027901	68204	NR_027901	ENSMUSG00000107722	2900060B14Rik	RIKEN cDNA 2900060B14 gene	ncRNA
1710	chr1	120486002	120486200	intron (NM_001293301, intron 32 of 35)	intron (NM_001293301, intron 32 of 35)	-38421	NM_023755	81879	NM_023755	ENSMUSG00000026380	Tfcp2l1	transcription factor CP2-like 1	protein-coding
1711	chr1	120620202	120620400	Intergenic	Intergenic	95779	NM_023755	81879	NM_023755	ENSMUSG00000026380	Tfcp2l1	transcription factor CP2-like 1	protein-coding
1712	chr1	120637802	120638000	Intergenic	Intergenic	113379	NM_023755	81879	NM_023755	ENSMUSG00000026380	Tfcp2l1	transcription factor CP2-like 1	protein-coding
1713	chr1	120644802	120645000	Intergenic	Intergenic	120379	NM_023755	81879	NM_023755	ENSMUSG00000026380	Tfcp2l1	transcription factor CP2-like 1	protein-coding
1714	chr1	120708802	120709000	Intergenic	MER82|DNA|MER2_type	-141896	NR_105764	102465176	NR_105764	ENSMUSG00000098273	Mir6346	microRNA 6346	ncRNA
1715	chr1	120709402	120709600	Intergenic	MLT1D|LTR|MaLR	-141296	NR_105764	102465176	NR_105764	ENSMUSG00000098273	Mir6346	microRNA 6346	ncRNA
1716	chr1	120864602	120864800	intron (NM_001081125, intron 2 of 13)	intron (NM_001081125, intron 2 of 13)	13904	NR_105764	102465176	NR_105764	ENSMUSG00000098273	Mir6346	microRNA 6346	ncRNA
1717	chr1	120913602	120913800	intron (NM_001081125, intron 1 of 13)	MTEa|LTR|MaLR	36495	NM_001081125	14633	NM_001081125	ENSMUSG00000048402	Gli2	GLI-Kruppel family member GLI2	protein-coding
1718	chr1	120922002	120922200	intron (NM_001081125, intron 1 of 13)	intron (NM_001081125, intron 1 of 13)	28095	NM_001081125	14633	NM_001081125	ENSMUSG00000048402	Gli2	GLI-Kruppel family member GLI2	protein-coding
1719	chr1	121043202	121043400	Intergenic	Intergenic	-93105	NM_001081125	14633	NM_001081125	ENSMUSG00000048402	Gli2	GLI-Kruppel family member GLI2	protein-coding
1720	chr1	121043402	121043600	Intergenic	Intergenic	-93305	NM_001081125	14633	NM_001081125	ENSMUSG00000048402	Gli2	GLI-Kruppel family member GLI2	protein-coding
1721	chr1	121057202	121057400	Intergenic	(TG)n|Simple_repeat|Simple_repeat	-107105	NM_001081125	14633	NM_001081125	ENSMUSG00000048402	Gli2	GLI-Kruppel family member GLI2	protein-coding
1722	chr1	121059802	121060000	Intergenic	Intergenic	-109705	NM_001081125	14633	NM_001081125	ENSMUSG00000048402	Gli2	GLI-Kruppel family member GLI2	protein-coding
1723	chr1	121087602	121087800	Intergenic	Intergenic	-137505	NM_001081125	14633	NM_001081125	ENSMUSG00000048402	Gli2	GLI-Kruppel family member GLI2	protein-coding
1724	chr1	121088002	121088200	Intergenic	Intergenic	-137905	NM_001081125	14633	NM_001081125	ENSMUSG00000048402	Gli2	GLI-Kruppel family member GLI2	protein-coding
1725	chr1	121091802	121092000	Intergenic	Intergenic	-141705	NM_001081125	14633	NM_001081125	ENSMUSG00000048402	Gli2	GLI-Kruppel family member GLI2	protein-coding
1726	chr1	121114402	121114600	Intergenic	Intergenic	-164305	NM_001081125	14633	NM_001081125	ENSMUSG00000048402	Gli2	GLI-Kruppel family member GLI2	protein-coding
1727	chr1	121117402	121117600	Intergenic	Intergenic	-167305	NM_001081125	14633	NM_001081125	ENSMUSG00000048402	Gli2	GLI-Kruppel family member GLI2	protein-coding
1728	chr1	121117802	121118000	Intergenic	Intergenic	-167705	NM_001081125	14633	NM_001081125	ENSMUSG00000048402	Gli2	GLI-Kruppel family member GLI2	protein-coding
1729	chr1	121118002	121118200	Intergenic	Intergenic	-167905	NM_001081125	14633	NM_001081125	ENSMUSG00000048402	Gli2	GLI-Kruppel family member GLI2	protein-coding
1730	chr1	121120402	121120600	Intergenic	LTR16E1|LTR|ERVL	-170305	NM_001081125	14633	NM_001081125	ENSMUSG00000048402	Gli2	GLI-Kruppel family member GLI2	protein-coding
1731	chr1	121120602	121120800	Intergenic	Intergenic	-170505	NM_001081125	14633	NM_001081125	ENSMUSG00000048402	Gli2	GLI-Kruppel family member GLI2	protein-coding
1732	chr1	121181002	121181200	Intergenic	Intergenic	137724	NM_008381	16324	NM_008381	ENSMUSG00000037035	Inhbb	inhibin beta-B	protein-coding
1733	chr1	121189202	121189400	Intergenic	B4|SINE|B4	129524	NM_008381	16324	NM_008381	ENSMUSG00000037035	Inhbb	inhibin beta-B	protein-coding
1734	chr1	121190802	121191000	Intergenic	Intergenic	127924	NM_008381	16324	NM_008381	ENSMUSG00000037035	Inhbb	inhibin beta-B	protein-coding
1735	chr1	121191402	121191600	Intergenic	Intergenic	127324	NM_008381	16324	NM_008381	ENSMUSG00000037035	Inhbb	inhibin beta-B	protein-coding
1736	chr1	121198202	121198400	Intergenic	Intergenic	120524	NM_008381	16324	NM_008381	ENSMUSG00000037035	Inhbb	inhibin beta-B	protein-coding
1737	chr1	121199202	121199400	Intergenic	Intergenic	119524	NM_008381	16324	NM_008381	ENSMUSG00000037035	Inhbb	inhibin beta-B	protein-coding
1738	chr1	121376002	121376200	intron (NM_022327, intron 2 of 4)	intron (NM_022327, intron 2 of 4)	25258	NM_022327	64143	NM_022327	ENSMUSG00000004451	Ralb	v-ral simian leukemia viral oncogene homolog B (ras related)	protein-coding
1739	chr1	121487402	121487600	intron (NM_145506, intron 16 of 24)	intron (NM_145506, intron 16 of 24)	-54759	NR_126486	320069	NR_126486	ENSMUSG00000101731	3830432H09Rik	RIKEN cDNA 3830432H09 gene	ncRNA
1740	chr1	121489802	121490000	intron (NM_145506, intron 16 of 24)	intron (NM_145506, intron 16 of 24)	55676	NM_145506	226352	NM_145506	ENSMUSG00000026383	Epb41l5	erythrocyte membrane protein band 4.1 like 5	protein-coding
1741	chr1	121527402	121527600	intron (NM_145506, intron 3 of 24)	L1MC4|LINE|L1	18076	NM_145506	226352	NM_145506	ENSMUSG00000026383	Epb41l5	erythrocyte membrane protein band 4.1 like 5	protein-coding
1742	chr1	121538602	121538800	intron (NM_145506, intron 2 of 24)	PB1D10|SINE|Alu	6876	NM_145506	226352	NM_145506	ENSMUSG00000026383	Epb41l5	erythrocyte membrane protein band 4.1 like 5	protein-coding
1743	chr1	121540202	121540400	intron (NM_145506, intron 1 of 24)	intron (NM_145506, intron 1 of 24)	5276	NM_145506	226352	NM_145506	ENSMUSG00000026383	Epb41l5	erythrocyte membrane protein band 4.1 like 5	protein-coding
1744	chr1	121560202	121560400	intron (NM_019933, intron 26 of 26)	intron (NM_019933, intron 26 of 26)	-14724	NM_001113416	226352	NM_145506	ENSMUSG00000026383	Epb41l5	erythrocyte membrane protein band 4.1 like 5	protein-coding
1745	chr1	121579202	121579400	exon (NM_019933, exon 21 of 27)	exon (NM_019933, exon 21 of 27)	-33724	NM_001113416	226352	NM_145506	ENSMUSG00000026383	Epb41l5	erythrocyte membrane protein band 4.1 like 5	protein-coding
1746	chr1	121579402	121579600	intron (NM_019933, intron 20 of 26)	intron (NM_019933, intron 20 of 26)	-33924	NM_001113416	226352	NM_145506	ENSMUSG00000026383	Epb41l5	erythrocyte membrane protein band 4.1 like 5	protein-coding
1747	chr1	121795202	121795400	Intergenic	ORR1E|LTR|MaLR	14444	NM_175106	66343	NM_175106	ENSMUSG00000036975	Tmem177	transmembrane protein 177	protein-coding
1748	chr1	121795602	121795800	Intergenic	B4A|SINE|B4	14044	NM_175106	66343	NM_175106	ENSMUSG00000036975	Tmem177	transmembrane protein 177	protein-coding
1749	chr1	121795802	121796000	Intergenic	Intergenic	13844	NM_175106	66343	NM_175106	ENSMUSG00000036975	Tmem177	transmembrane protein 177	protein-coding
1750	chr1	121932402	121932600	intron (NM_001311077, intron 3 of 12)	B4|SINE|B4	28944	NM_001012322	319229	NM_001012322	ENSMUSG00000026387	Sctr	secretin receptor	protein-coding
1751	chr1	121934202	121934400	intron (NM_001311077, intron 4 of 12)	intron (NM_001311077, intron 4 of 12)	30744	NM_001012322	319229	NM_001012322	ENSMUSG00000026387	Sctr	secretin receptor	protein-coding
1752	chr1	121958802	121959000	intron (NM_001311077, intron 12 of 12)	intron (NM_001311077, intron 12 of 12)	11456	NM_019432	170706	NM_019432		Tmem37	transmembrane protein 37	protein-coding
1753	chr1	121962202	121962400	Intergenic	B4|SINE|B4	8056	NM_019432	170706	NM_019432		Tmem37	transmembrane protein 37	protein-coding
1754	chr1	121983002	121983200	Intergenic	Intergenic	-12744	NM_019432	170706	NM_019432		Tmem37	transmembrane protein 37	protein-coding
1755	chr1	121990002	121990200	Intergenic	Intergenic	-19744	NM_019432	170706	NM_019432		Tmem37	transmembrane protein 37	protein-coding
1756	chr1	121996802	121997000	Intergenic	Intergenic	20595	NM_001037999	13167	NM_007830	ENSMUSG00000026385	Dbi	diazepam binding inhibitor	protein-coding
1757	chr1	122013402	122013600	intron (NM_007830, intron 2 of 3)	RMER1C|Other|Other	3995	NM_001037999	13167	NM_007830	ENSMUSG00000026385	Dbi	diazepam binding inhibitor	protein-coding
1758	chr1	122014002	122014200	intron (NM_007830, intron 2 of 3)	ID_B1|SINE|B4	3395	NM_001037999	13167	NM_007830	ENSMUSG00000026385	Dbi	diazepam binding inhibitor	protein-coding
1759	chr1	122015002	122015200	intron (NM_007830, intron 2 of 3)	intron (NM_007830, intron 2 of 3)	2395	NM_001037999	13167	NM_007830	ENSMUSG00000026385	Dbi	diazepam binding inhibitor	protein-coding
1760	chr1	122023002	122023200	intron (NM_001172074, intron 1 of 4)	intron (NM_001172074, intron 1 of 4)	5337	NM_001172074	73103	NM_028439	ENSMUSG00000026388	3110009E18Rik	RIKEN cDNA 3110009E18 gene	protein-coding
1761	chr1	122025602	122025800	intron (NM_001172074, intron 1 of 4)	B4|SINE|B4	7937	NM_001172074	73103	NM_028439	ENSMUSG00000026388	3110009E18Rik	RIKEN cDNA 3110009E18 gene	protein-coding
1762	chr1	122062002	122062200	intron (NM_001172074, intron 3 of 4)	intron (NM_001172074, intron 3 of 4)	44337	NM_001172074	73103	NM_028439	ENSMUSG00000026388	3110009E18Rik	RIKEN cDNA 3110009E18 gene	protein-coding
1763	chr1	122154202	122154400	intron (NM_001085409, intron 2 of 5)	intron (NM_001085409, intron 2 of 5)	7556	NM_133186	68428	NM_133186	ENSMUSG00000026389	Steap3	STEAP family member 3	protein-coding
1764	chr1	122158802	122159000	intron (NM_001085409, intron 2 of 5)	RSINE1|SINE|B4	2956	NM_133186	68428	NM_133186	ENSMUSG00000026389	Steap3	STEAP family member 3	protein-coding
1765	chr1	122165602	122165800	intron (NM_001085409, intron 2 of 5)	intron (NM_001085409, intron 2 of 5)	1958	NM_001085409	68428	NM_133186	ENSMUSG00000026389	Steap3	STEAP family member 3	protein-coding
1766	chr1	122169202	122169400	Intergenic	RMER15|LTR|ERVL	-1642	NM_001085409	68428	NM_133186	ENSMUSG00000026389	Steap3	STEAP family member 3	protein-coding
1767	chr1	122480402	122480600	Intergenic	polypurine|Low_complexity|Low_complexity	-18563	NM_010133	13798	NM_010133	ENSMUSG00000058665	En1	engrailed 1	protein-coding
1768	chr1	122552002	122552200	Intergenic	Intergenic	53037	NM_010133	13798	NM_010133	ENSMUSG00000058665	En1	engrailed 1	protein-coding
1769	chr1	122779602	122779800	Intergenic	Intergenic	-204281	NR_038008	98452	NR_038008	ENSMUSG00000097881	Celrr	cerebellum expressed regulatory RNA	ncRNA
1770	chr1	122873002	122873200	Intergenic	Lx8|LINE|L1	-110881	NR_038008	98452	NR_038008	ENSMUSG00000097881	Celrr	cerebellum expressed regulatory RNA	ncRNA
1771	chr1	123056602	123056800	Intergenic	Intergenic	72719	NR_110450	98452	NR_038008	ENSMUSG00000097881	Celrr	cerebellum expressed regulatory RNA	ncRNA
1772	chr1	123140402	123140600	Intergenic	Intergenic	83754	NM_001271531	72999	NM_133748	ENSMUSG00000003721	Insig2	insulin induced gene 2	protein-coding
1773	chr1	123140602	123140800	Intergenic	RSINE1|SINE|B4	83554	NM_001271531	72999	NM_133748	ENSMUSG00000003721	Insig2	insulin induced gene 2	protein-coding
1774	chr1	123210402	123210600	intron (NM_001271532, intron 1 of 4)	intron (NM_001271532, intron 1 of 4)	13754	NM_001271531	72999	NM_133748	ENSMUSG00000003721	Insig2	insulin induced gene 2	protein-coding
1775	chr1	123218002	123218200	intron (NM_178082, intron 1 of 5)	intron (NM_178082, intron 1 of 5)	6154	NM_001271531	72999	NM_133748	ENSMUSG00000003721	Insig2	insulin induced gene 2	protein-coding
1776	chr1	123218602	123218800	intron (NM_178082, intron 1 of 5)	intron (NM_178082, intron 1 of 5)	5554	NM_001271531	72999	NM_133748	ENSMUSG00000003721	Insig2	insulin induced gene 2	protein-coding
1777	chr1	123220402	123220600	intron (NM_178082, intron 1 of 5)	GA-rich|Low_complexity|Low_complexity	3754	NM_001271531	72999	NM_133748	ENSMUSG00000003721	Insig2	insulin induced gene 2	protein-coding
1778	chr1	123222202	123222400	intron (NM_178082, intron 1 of 5)	intron (NM_178082, intron 1 of 5)	1954	NM_001271531	72999	NM_133748	ENSMUSG00000003721	Insig2	insulin induced gene 2	protein-coding
1779	chr1	123222402	123222600	intron (NM_178082, intron 1 of 5)	B1_Mur3|SINE|Alu	1754	NM_001271531	72999	NM_133748	ENSMUSG00000003721	Insig2	insulin induced gene 2	protein-coding
1780	chr1	123222802	123223000	intron (NM_178082, intron 1 of 5)	intron (NM_178082, intron 1 of 5)	1354	NM_001271531	72999	NM_133748	ENSMUSG00000003721	Insig2	insulin induced gene 2	protein-coding
1781	chr1	123226602	123226800	intron (NM_178082, intron 1 of 5)	intron (NM_178082, intron 1 of 5)	-2100	NM_133748	72999	NM_133748	ENSMUSG00000003721	Insig2	insulin induced gene 2	protein-coding
1782	chr1	123226802	123227000	intron (NM_178082, intron 1 of 5)	intron (NM_178082, intron 1 of 5)	2265	NM_178082	72999	NM_133748	ENSMUSG00000003721	Insig2	insulin induced gene 2	protein-coding
1783	chr1	123227602	123227800	intron (NM_178082, intron 1 of 5)	intron (NM_178082, intron 1 of 5)	1465	NM_178082	72999	NM_133748	ENSMUSG00000003721	Insig2	insulin induced gene 2	protein-coding
1784	chr1	123227802	123228000	intron (NM_178082, intron 1 of 5)	ORR1E|LTR|MaLR	1265	NM_178082	72999	NM_133748	ENSMUSG00000003721	Insig2	insulin induced gene 2	protein-coding
1785	chr1	123228002	123228200	intron (NM_178082, intron 1 of 5)	intron (NM_178082, intron 1 of 5)	1065	NM_178082	72999	NM_133748	ENSMUSG00000003721	Insig2	insulin induced gene 2	protein-coding
1786	chr1	123228402	123228600	intron (NM_178082, intron 1 of 5)	B4A|SINE|B4	665	NM_178082	72999	NM_133748	ENSMUSG00000003721	Insig2	insulin induced gene 2	protein-coding
1787	chr1	123228602	123228800	intron (NM_178082, intron 1 of 5)	intron (NM_178082, intron 1 of 5)	465	NM_178082	72999	NM_133748	ENSMUSG00000003721	Insig2	insulin induced gene 2	protein-coding
1788	chr1	123228802	123229000	intron (NM_178082, intron 1 of 5)	intron (NM_178082, intron 1 of 5)	265	NM_178082	72999	NM_133748	ENSMUSG00000003721	Insig2	insulin induced gene 2	protein-coding
1789	chr1	123229602	123229800	promoter-TSS (NM_178082)	promoter-TSS (NM_178082)	-535	NM_178082	72999	NM_133748	ENSMUSG00000003721	Insig2	insulin induced gene 2	protein-coding
1790	chr1	123229802	123230000	promoter-TSS (NM_178082)	promoter-TSS (NM_178082)	-735	NM_178082	72999	NM_133748	ENSMUSG00000003721	Insig2	insulin induced gene 2	protein-coding
1791	chr1	123230402	123230600	Intergenic	Intergenic	-1335	NM_178082	72999	NM_133748	ENSMUSG00000003721	Insig2	insulin induced gene 2	protein-coding
1792	chr1	123230602	123230800	Intergenic	PB1D10|SINE|Alu	-1535	NM_178082	72999	NM_133748	ENSMUSG00000003721	Insig2	insulin induced gene 2	protein-coding
1793	chr1	123230802	123231000	Intergenic	ORR1D1|LTR|MaLR	-1735	NM_178082	72999	NM_133748	ENSMUSG00000003721	Insig2	insulin induced gene 2	protein-coding
1794	chr1	123232202	123232400	Intergenic	Intergenic	-3135	NM_178082	72999	NM_133748	ENSMUSG00000003721	Insig2	insulin induced gene 2	protein-coding
1795	chr1	123245402	123245600	Intergenic	Intergenic	-16335	NM_178082	72999	NM_133748	ENSMUSG00000003721	Insig2	insulin induced gene 2	protein-coding
1796	chr1	123247202	123247400	Intergenic	Intergenic	-18135	NM_178082	72999	NM_133748	ENSMUSG00000003721	Insig2	insulin induced gene 2	protein-coding
1797	chr1	123247602	123247800	Intergenic	L1M2|LINE|L1	-18535	NM_178082	72999	NM_133748	ENSMUSG00000003721	Insig2	insulin induced gene 2	protein-coding
1798	chr1	123287002	123287200	Intergenic	Intergenic	-40543	NM_001025156	70829	NM_027567	ENSMUSG00000026339	Ccdc93	coiled-coil domain containing 93	protein-coding
1799	chr1	123370802	123371000	intron (NM_029955, intron 11 of 23)	intron (NM_029955, intron 11 of 23)	43257	NM_029955	70829	NM_027567	ENSMUSG00000026339	Ccdc93	coiled-coil domain containing 93	protein-coding
1800	chr1	123383402	123383600	intron (NM_029955, intron 18 of 23)	intron (NM_029955, intron 18 of 23)	41541	NM_010483	15564	NM_010483	ENSMUSG00000050534	Htr5b	5-hydroxytryptamine (serotonin) receptor 5B	protein-coding
1801	chr1	124007402	124007600	Intergenic	ORR1D2|LTR|MaLR	-542944	NM_025860	66942	NM_025860	ENSMUSG00000001674	Ddx18	DEAD (Asp-Glu-Ala-Asp) box polypeptide 18	protein-coding
1802	chr1	124105002	124105200	Intergenic	Lx2|LINE|L1	-640544	NM_025860	66942	NM_025860	ENSMUSG00000001674	Ddx18	DEAD (Asp-Glu-Ala-Asp) box polypeptide 18	protein-coding
1803	chr1	124105202	124105400	Intergenic	Lx2|LINE|L1	-640744	NM_025860	66942	NM_025860	ENSMUSG00000001674	Ddx18	DEAD (Asp-Glu-Ala-Asp) box polypeptide 18	protein-coding
1804	chr1	124149602	124149800	Intergenic	B3A|SINE|B2	-685144	NM_025860	66942	NM_025860	ENSMUSG00000001674	Ddx18	DEAD (Asp-Glu-Ala-Asp) box polypeptide 18	protein-coding
1805	chr1	124582202	124582400	Intergenic	Intergenic	-1117744	NM_025860	66942	NM_025860	ENSMUSG00000001674	Ddx18	DEAD (Asp-Glu-Ala-Asp) box polypeptide 18	protein-coding
1806	chr1	127448602	127448800	Intergenic	MER89|LTR|ERV1	-8892	NM_028787	74150	NM_028787	ENSMUSG00000026342	Slc35f5	solute carrier family 35, member F5	protein-coding
1807	chr1	127459802	127460000	intron (NM_028787, intron 3 of 15)	intron (NM_028787, intron 3 of 15)	2308	NM_028787	74150	NM_028787	ENSMUSG00000026342	Slc35f5	solute carrier family 35, member F5	protein-coding
1808	chr1	127481402	127481600	intron (NM_028787, intron 11 of 15)	intron (NM_028787, intron 11 of 15)	23908	NM_028787	74150	NM_028787	ENSMUSG00000026342	Slc35f5	solute carrier family 35, member F5	protein-coding
1809	chr1	127612802	127613000	intron (NM_027677, intron 1 of 1)	intron (NM_027677, intron 1 of 1)	39328	NM_027677	71111	NM_027677	ENSMUSG00000026343	Gpr39	G protein-coupled receptor 39	protein-coding
1810	chr1	127614802	127615000	intron (NM_027677, intron 1 of 1)	intron (NM_027677, intron 1 of 1)	41328	NM_027677	71111	NM_027677	ENSMUSG00000026343	Gpr39	G protein-coupled receptor 39	protein-coding
1811	chr1	127617602	127617800	intron (NM_027677, intron 1 of 1)	MTD|LTR|MaLR	44128	NM_027677	71111	NM_027677	ENSMUSG00000026343	Gpr39	G protein-coupled receptor 39	protein-coding
1812	chr1	127617802	127618000	intron (NM_027677, intron 1 of 1)	MTEa|LTR|MaLR	44328	NM_027677	71111	NM_027677	ENSMUSG00000026343	Gpr39	G protein-coupled receptor 39	protein-coding
1813	chr1	127618002	127618200	intron (NM_027677, intron 1 of 1)	MTEa|LTR|MaLR	44528	NM_027677	71111	NM_027677	ENSMUSG00000026343	Gpr39	G protein-coupled receptor 39	protein-coding
1814	chr1	127625802	127626000	intron (NM_027677, intron 1 of 1)	intron (NM_027677, intron 1 of 1)	52328	NM_027677	71111	NM_027677	ENSMUSG00000026343	Gpr39	G protein-coupled receptor 39	protein-coding
1815	chr1	127868802	127869000	intron (NM_176957, intron 12 of 12)	intron (NM_176957, intron 12 of 12)	-59396	NM_001311089	72585	NM_145100		Lypd1	Ly6/Plaur domain containing 1	protein-coding
1816	chr1	128489602	128489800	intron (NM_176957, intron 2 of 12)	intron (NM_176957, intron 2 of 12)	-100197	NM_172484	210356	NM_172484	ENSMUSG00000049690	Nckap5	NCK-associated protein 5	protein-coding
1817	chr1	128518602	128518800	intron (NM_176957, intron 2 of 12)	intron (NM_176957, intron 2 of 12)	-129197	NM_172484	210356	NM_172484	ENSMUSG00000049690	Nckap5	NCK-associated protein 5	protein-coding
1818	chr1	128521202	128521400	intron (NM_176957, intron 2 of 12)	intron (NM_176957, intron 2 of 12)	-131797	NM_172484	210356	NM_172484	ENSMUSG00000049690	Nckap5	NCK-associated protein 5	protein-coding
1819	chr1	128725602	128725800	intron (NM_176957, intron 1 of 12)	intron (NM_176957, intron 1 of 12)	1508	NM_176957	210356	NM_172484	ENSMUSG00000049690	Nckap5	NCK-associated protein 5	protein-coding
1820	chr1	128908002	128908200	Intergenic	Intergenic	-180892	NM_001081756	210356	NM_172484	ENSMUSG00000049690	Nckap5	NCK-associated protein 5	protein-coding
1821	chr1	128942402	128942600	Intergenic	Intergenic	-159062	NM_145128	107895	NM_145128	ENSMUSG00000036155	Mgat5	mannoside acetylglucosaminyltransferase 5	protein-coding
1822	chr1	128942602	128942800	Intergenic	L3|LINE|CR1	-158862	NM_145128	107895	NM_145128	ENSMUSG00000036155	Mgat5	mannoside acetylglucosaminyltransferase 5	protein-coding
1823	chr1	129115802	129116000	intron (NM_145128, intron 1 of 17)	intron (NM_145128, intron 1 of 17)	14338	NM_145128	107895	NM_145128	ENSMUSG00000036155	Mgat5	mannoside acetylglucosaminyltransferase 5	protein-coding
1824	chr1	129141002	129141200	intron (NM_145128, intron 1 of 17)	intron (NM_145128, intron 1 of 17)	39538	NM_145128	107895	NM_145128	ENSMUSG00000036155	Mgat5	mannoside acetylglucosaminyltransferase 5	protein-coding
1825	chr1	129174602	129174800	intron (NM_145128, intron 2 of 17)	intron (NM_145128, intron 2 of 17)	73138	NM_145128	107895	NM_145128	ENSMUSG00000036155	Mgat5	mannoside acetylglucosaminyltransferase 5	protein-coding
1826	chr1	129175002	129175200	intron (NM_145128, intron 2 of 17)	intron (NM_145128, intron 2 of 17)	73538	NM_145128	107895	NM_145128	ENSMUSG00000036155	Mgat5	mannoside acetylglucosaminyltransferase 5	protein-coding
1827	chr1	129179002	129179200	intron (NM_145128, intron 2 of 17)	MTA_Mm-int|LTR|MaLR	77538	NM_145128	107895	NM_145128	ENSMUSG00000036155	Mgat5	mannoside acetylglucosaminyltransferase 5	protein-coding
1828	chr1	129179202	129179400	intron (NM_145128, intron 2 of 17)	intron (NM_145128, intron 2 of 17)	77738	NM_145128	107895	NM_145128	ENSMUSG00000036155	Mgat5	mannoside acetylglucosaminyltransferase 5	protein-coding
1829	chr1	129179402	129179600	intron (NM_145128, intron 2 of 17)	intron (NM_145128, intron 2 of 17)	77938	NM_145128	107895	NM_145128	ENSMUSG00000036155	Mgat5	mannoside acetylglucosaminyltransferase 5	protein-coding
1830	chr1	129182202	129182400	intron (NM_145128, intron 2 of 17)	B4A|SINE|B4	80738	NM_145128	107895	NM_145128	ENSMUSG00000036155	Mgat5	mannoside acetylglucosaminyltransferase 5	protein-coding
1831	chr1	129193402	129193600	intron (NM_145128, intron 2 of 17)	intron (NM_145128, intron 2 of 17)	91938	NM_145128	107895	NM_145128	ENSMUSG00000036155	Mgat5	mannoside acetylglucosaminyltransferase 5	protein-coding
1832	chr1	129227202	129227400	intron (NM_145128, intron 4 of 17)	intron (NM_145128, intron 4 of 17)	125738	NM_145128	107895	NM_145128	ENSMUSG00000036155	Mgat5	mannoside acetylglucosaminyltransferase 5	protein-coding
1833	chr1	129238202	129238400	intron (NM_145128, intron 4 of 17)	intron (NM_145128, intron 4 of 17)	136738	NM_145128	107895	NM_145128	ENSMUSG00000036155	Mgat5	mannoside acetylglucosaminyltransferase 5	protein-coding
1834	chr1	129251402	129251600	intron (NM_145128, intron 4 of 17)	B1_Mus1|SINE|Alu	149938	NM_145128	107895	NM_145128	ENSMUSG00000036155	Mgat5	mannoside acetylglucosaminyltransferase 5	protein-coding
1835	chr1	129251602	129251800	intron (NM_145128, intron 4 of 17)	MTE2a|LTR|MaLR	150138	NM_145128	107895	NM_145128	ENSMUSG00000036155	Mgat5	mannoside acetylglucosaminyltransferase 5	protein-coding
1836	chr1	129252202	129252400	intron (NM_145128, intron 4 of 17)	Tigger7|DNA|MER2_type	150738	NM_145128	107895	NM_145128	ENSMUSG00000036155	Mgat5	mannoside acetylglucosaminyltransferase 5	protein-coding
1837	chr1	129255202	129255400	intron (NM_145128, intron 4 of 17)	intron (NM_145128, intron 4 of 17)	153738	NM_145128	107895	NM_145128	ENSMUSG00000036155	Mgat5	mannoside acetylglucosaminyltransferase 5	protein-coding
1838	chr1	129292202	129292400	intron (NM_145128, intron 10 of 17)	intron (NM_145128, intron 10 of 17)	190738	NM_145128	107895	NM_145128	ENSMUSG00000036155	Mgat5	mannoside acetylglucosaminyltransferase 5	protein-coding
1839	chr1	129294402	129294600	intron (NM_145128, intron 11 of 17)	intron (NM_145128, intron 11 of 17)	192938	NM_145128	107895	NM_145128	ENSMUSG00000036155	Mgat5	mannoside acetylglucosaminyltransferase 5	protein-coding
1840	chr1	129294602	129294800	intron (NM_145128, intron 11 of 17)	B1_Mur4|SINE|Alu	193138	NM_145128	107895	NM_145128	ENSMUSG00000036155	Mgat5	mannoside acetylglucosaminyltransferase 5	protein-coding
1841	chr1	129313202	129313400	intron (NM_145128, intron 12 of 17)	ID_B1|SINE|B4	211738	NM_145128	107895	NM_145128	ENSMUSG00000036155	Mgat5	mannoside acetylglucosaminyltransferase 5	protein-coding
1842	chr1	129363402	129363600	intron (NM_145128, intron 14 of 17)	B2_Mm2|SINE|B2	211097	NM_028135	72160	NM_028135	ENSMUSG00000026347	Tmem163	transmembrane protein 163	protein-coding
1843	chr1	129505002	129505200	intron (NM_028135, intron 2 of 7)	Tigger7|DNA|MER2_type	69497	NM_028135	72160	NM_028135	ENSMUSG00000026347	Tmem163	transmembrane protein 163	protein-coding
1844	chr1	129599202	129599400	Intergenic	MER82|DNA|MER2_type	-24703	NM_028135	72160	NM_028135	ENSMUSG00000026347	Tmem163	transmembrane protein 163	protein-coding
1845	chr1	129626002	129626200	exon (NM_001033041, exon 1 of 10)	exon (NM_001033041, exon 1 of 10)	111	NM_001033041	266645	NM_001033041	ENSMUSG00000026348	Acmsd	amino carboxymuconate semialdehyde decarboxylase	protein-coding
1846	chr1	129626402	129626600	intron (NM_001033041, intron 1 of 9)	intron (NM_001033041, intron 1 of 9)	511	NM_001033041	266645	NM_001033041	ENSMUSG00000026348	Acmsd	amino carboxymuconate semialdehyde decarboxylase	protein-coding
1847	chr1	129626602	129626800	intron (NM_001033041, intron 1 of 9)	intron (NM_001033041, intron 1 of 9)	711	NM_001033041	266645	NM_001033041	ENSMUSG00000026348	Acmsd	amino carboxymuconate semialdehyde decarboxylase	protein-coding
1848	chr1	129627002	129627200	intron (NM_001033041, intron 1 of 9)	intron (NM_001033041, intron 1 of 9)	1111	NM_001033041	266645	NM_001033041	ENSMUSG00000026348	Acmsd	amino carboxymuconate semialdehyde decarboxylase	protein-coding
1849	chr1	129627402	129627600	intron (NM_001033041, intron 1 of 9)	intron (NM_001033041, intron 1 of 9)	1511	NM_001033041	266645	NM_001033041	ENSMUSG00000026348	Acmsd	amino carboxymuconate semialdehyde decarboxylase	protein-coding
1850	chr1	129627602	129627800	intron (NM_001033041, intron 1 of 9)	ID_B1|SINE|B4	1711	NM_001033041	266645	NM_001033041	ENSMUSG00000026348	Acmsd	amino carboxymuconate semialdehyde decarboxylase	protein-coding
1851	chr1	129642602	129642800	intron (NM_001033041, intron 4 of 9)	ID_B1|SINE|B4	16711	NM_001033041	266645	NM_001033041	ENSMUSG00000026348	Acmsd	amino carboxymuconate semialdehyde decarboxylase	protein-coding
1852	chr1	129646402	129646600	intron (NM_001033041, intron 5 of 9)	intron (NM_001033041, intron 5 of 9)	20511	NM_001033041	266645	NM_001033041	ENSMUSG00000026348	Acmsd	amino carboxymuconate semialdehyde decarboxylase	protein-coding
1853	chr1	129686202	129686400	intron (NM_028399, intron 2 of 8)	intron (NM_028399, intron 2 of 8)	15560	NM_028399	72949	NM_028399		Ccnt2	cyclin T2	protein-coding
1854	chr1	129826002	129826200	intron (NM_178690, intron 15 of 23)	intron (NM_178690, intron 15 of 23)	60751	NM_178690	226407	NM_178690	ENSMUSG00000036104	Rab3gap1	RAB3 GTPase activating protein subunit 1	protein-coding
1855	chr1	129849002	129849200	Intergenic	ID4_|SINE|ID	83751	NM_178690	226407	NM_178690	ENSMUSG00000036104	Rab3gap1	RAB3 GTPase activating protein subunit 1	protein-coding
1856	chr1	129993802	129994000	intron (NM_001285945, intron 1 of 20)	RMER10A|LTR|ERVL	5147	NM_027678	226409	NM_027678	ENSMUSG00000036086	Zranb3	zinc finger, RAN-binding domain containing 3	protein-coding
1857	chr1	129994202	129994400	intron (NM_001285945, intron 1 of 20)	intron (NM_001285945, intron 1 of 20)	4747	NM_027678	226409	NM_027678	ENSMUSG00000036086	Zranb3	zinc finger, RAN-binding domain containing 3	protein-coding
1858	chr1	130049802	130050000	exon (NM_181750, exon 3 of 27)	exon (NM_181750, exon 3 of 27)	-49037	NR_029543	387147	NR_029543	ENSMUSG00000065520	Mir128-1	microRNA 128-1	ncRNA
1859	chr1	130053002	130053200	intron (NM_181750, intron 3 of 26)	intron (NM_181750, intron 3 of 26)	-45837	NR_029543	387147	NR_029543	ENSMUSG00000065520	Mir128-1	microRNA 128-1	ncRNA
1860	chr1	130131602	130131800	exon (NM_181750, exon 25 of 27)	exon (NM_181750, exon 25 of 27)	-9057	NM_026390	67812	NM_026390	ENSMUSG00000026353	Ubxn4	UBX domain protein 4	protein-coding
1861	chr1	130131802	130132000	intron (NM_181750, intron 25 of 26)	intron (NM_181750, intron 25 of 26)	-8857	NM_026390	67812	NM_026390	ENSMUSG00000026353	Ubxn4	UBX domain protein 4	protein-coding
1862	chr1	130132002	130132200	intron (NM_181750, intron 25 of 26)	intron (NM_181750, intron 25 of 26)	-8657	NM_026390	67812	NM_026390	ENSMUSG00000026353	Ubxn4	UBX domain protein 4	protein-coding
1863	chr1	130142402	130142600	intron (NM_026390, intron 1 of 12)	intron (NM_026390, intron 1 of 12)	1743	NM_026390	67812	NM_026390	ENSMUSG00000026353	Ubxn4	UBX domain protein 4	protein-coding
1864	chr1	130143202	130143400	intron (NM_026390, intron 1 of 12)	B2_Mm1t|SINE|B2	2543	NM_026390	67812	NM_026390	ENSMUSG00000026353	Ubxn4	UBX domain protein 4	protein-coding
1865	chr1	130162402	130162600	intron (NM_026390, intron 8 of 12)	intron (NM_026390, intron 8 of 12)	21743	NM_026390	67812	NM_026390	ENSMUSG00000026353	Ubxn4	UBX domain protein 4	protein-coding
1866	chr1	130266802	130267000	intron (NM_177445, intron 11 of 15)	intron (NM_177445, intron 11 of 15)	-10619	NM_001313695	17219	NM_008567	ENSMUSG00000026355	Mcm6	minichromosome maintenance deficient 6 (MIS5 homolog, S. pombe) (S. cerevisiae)	protein-coding
1867	chr1	130584402	130584600	Intergenic	Intergenic	-95625	NM_009911	12767	NM_009911	ENSMUSG00000045382	Cxcr4	chemokine (C-X-C motif) receptor 4	protein-coding
1868	chr1	130660602	130660800	Intergenic	Intergenic	-171825	NM_009911	12767	NM_009911	ENSMUSG00000045382	Cxcr4	chemokine (C-X-C motif) receptor 4	protein-coding
1869	chr1	130664002	130664200	Intergenic	RMER6C|LTR|ERVK	-175225	NM_009911	12767	NM_009911	ENSMUSG00000045382	Cxcr4	chemokine (C-X-C motif) receptor 4	protein-coding
1870	chr1	130664202	130664400	Intergenic	RMER6C|LTR|ERVK	-175425	NM_009911	12767	NM_009911	ENSMUSG00000045382	Cxcr4	chemokine (C-X-C motif) receptor 4	protein-coding
1871	chr1	130664602	130664800	Intergenic	Intergenic	-175825	NM_009911	12767	NM_009911	ENSMUSG00000045382	Cxcr4	chemokine (C-X-C motif) receptor 4	protein-coding
1872	chr1	130664802	130665000	Intergenic	B4|SINE|B4	-176025	NM_009911	12767	NM_009911	ENSMUSG00000045382	Cxcr4	chemokine (C-X-C motif) receptor 4	protein-coding
1873	chr1	130716202	130716400	Intergenic	MTE2a|LTR|MaLR	-227425	NM_009911	12767	NM_009911	ENSMUSG00000045382	Cxcr4	chemokine (C-X-C motif) receptor 4	protein-coding
1874	chr1	130716402	130716600	Intergenic	MTE2a|LTR|MaLR	-227625	NM_009911	12767	NM_009911	ENSMUSG00000045382	Cxcr4	chemokine (C-X-C motif) receptor 4	protein-coding
1875	chr1	130722802	130723000	Intergenic	Intergenic	-234025	NM_009911	12767	NM_009911	ENSMUSG00000045382	Cxcr4	chemokine (C-X-C motif) receptor 4	protein-coding
1876	chr1	130723402	130723600	Intergenic	Intergenic	-234625	NM_009911	12767	NM_009911	ENSMUSG00000045382	Cxcr4	chemokine (C-X-C motif) receptor 4	protein-coding
1877	chr1	130728202	130728400	Intergenic	ID_B1|SINE|B4	-239425	NM_009911	12767	NM_009911	ENSMUSG00000045382	Cxcr4	chemokine (C-X-C motif) receptor 4	protein-coding
1878	chr1	130754202	130754400	Intergenic	Intergenic	-265425	NM_009911	12767	NM_009911	ENSMUSG00000045382	Cxcr4	chemokine (C-X-C motif) receptor 4	protein-coding
1879	chr1	131147402	131147600	Intergenic	Intergenic	-22380	NM_172485	210417	NM_172485	ENSMUSG00000042581	Thsd7b	thrombospondin, type I, domain containing 7B	protein-coding
1880	chr1	131528402	131528600	intron (NM_172485, intron 5 of 27)	intron (NM_172485, intron 5 of 27)	358620	NM_172485	210417	NM_172485	ENSMUSG00000042581	Thsd7b	thrombospondin, type I, domain containing 7B	protein-coding
1881	chr1	131560402	131560600	intron (NM_172485, intron 5 of 27)	intron (NM_172485, intron 5 of 27)	390620	NM_172485	210417	NM_172485	ENSMUSG00000042581	Thsd7b	thrombospondin, type I, domain containing 7B	protein-coding
1882	chr1	131819202	131819400	intron (NM_172485, intron 14 of 27)	intron (NM_172485, intron 14 of 27)	500275	NM_007827	13137	NM_007827	ENSMUSG00000026401	Cd55b	CD55 molecule, decay accelerating factor for complement B	protein-coding
1883	chr1	132204002	132204200	Intergenic	LTRIS_Mus|LTR|ERV1	115475	NM_007827	13137	NM_007827	ENSMUSG00000026401	Cd55b	CD55 molecule, decay accelerating factor for complement B	protein-coding
1884	chr1	132531002	132531200	Intergenic	MIR|SINE|MIR	-4918	NM_009581	22789	NM_009581	ENSMUSG00000042554	Zp3r	zona pellucida 3 receptor	protein-coding
1885	chr1	132534602	132534800	intron (NM_007576, intron 8 of 9)	Lx6|LINE|L1	-8518	NM_009581	22789	NM_009581	ENSMUSG00000042554	Zp3r	zona pellucida 3 receptor	protein-coding
1886	chr1	132541002	132541200	intron (NM_007576, intron 6 of 9)	intron (NM_007576, intron 6 of 9)	-14918	NM_009581	22789	NM_009581	ENSMUSG00000042554	Zp3r	zona pellucida 3 receptor	protein-coding
1887	chr1	132554402	132554600	intron (NM_007576, intron 1 of 9)	Lx7|LINE|L1	3694	NM_007576	12269	NM_007576		C4bp	complement component 4 binding protein	protein-coding
1888	chr1	132555002	132555200	intron (NM_007576, intron 1 of 9)	Lx7|LINE|L1	3094	NM_007576	12269	NM_007576		C4bp	complement component 4 binding protein	protein-coding
1889	chr1	132555402	132555600	intron (NM_007576, intron 1 of 9)	Lx7|LINE|L1	2694	NM_007576	12269	NM_007576		C4bp	complement component 4 binding protein	protein-coding
1890	chr1	132556002	132556200	intron (NM_007576, intron 1 of 9)	Lx7|LINE|L1	2094	NM_007576	12269	NM_007576		C4bp	complement component 4 binding protein	protein-coding
1891	chr1	132556202	132556400	intron (NM_007576, intron 1 of 9)	RLTR9C|LTR|ERVK	1894	NM_007576	12269	NM_007576		C4bp	complement component 4 binding protein	protein-coding
1892	chr1	132556602	132556800	intron (NM_007576, intron 1 of 9)	RLTR9C|LTR|ERVK	1494	NM_007576	12269	NM_007576		C4bp	complement component 4 binding protein	protein-coding
1893	chr1	132557202	132557400	intron (NM_007576, intron 1 of 9)	Lx9|LINE|L1	894	NM_007576	12269	NM_007576		C4bp	complement component 4 binding protein	protein-coding
1894	chr1	132557402	132557600	intron (NM_007576, intron 1 of 9)	Lx9|LINE|L1	694	NM_007576	12269	NM_007576		C4bp	complement component 4 binding protein	protein-coding
1895	chr1	132557602	132557800	intron (NM_007576, intron 1 of 9)	Lx9|LINE|L1	494	NM_007576	12269	NM_007576		C4bp	complement component 4 binding protein	protein-coding
1896	chr1	132559802	132560000	Intergenic	RLTR13C2|LTR|ERVK	-1706	NM_007576	12269	NM_007576		C4bp	complement component 4 binding protein	protein-coding
1897	chr1	132560402	132560600	Intergenic	RLTR13C2|LTR|ERVK	-2306	NM_007576	12269	NM_007576		C4bp	complement component 4 binding protein	protein-coding
1898	chr1	132576402	132576600	intron (NR_028304, intron 1 of 5)	intron (NR_028304, intron 1 of 5)	1647	NR_028304	12270	NR_028304		C4bp-ps1	complement component 4 binding protein, pseudogene 1	pseudo
1899	chr1	132576802	132577000	intron (NR_028304, intron 1 of 5)	intron (NR_028304, intron 1 of 5)	1247	NR_028304	12270	NR_028304		C4bp-ps1	complement component 4 binding protein, pseudogene 1	pseudo
1900	chr1	132577402	132577600	intron (NR_028304, intron 1 of 5)	intron (NR_028304, intron 1 of 5)	647	NR_028304	12270	NR_028304		C4bp-ps1	complement component 4 binding protein, pseudogene 1	pseudo
1901	chr1	132581802	132582000	Intergenic	ORR1A4-int|LTR|MaLR	-3753	NR_028304	12270	NR_028304		C4bp-ps1	complement component 4 binding protein, pseudogene 1	pseudo
1902	chr1	132596602	132596800	intron (NR_027859, intron 11 of 15)	intron (NR_027859, intron 11 of 15)	14452	NM_001162416	18640	NM_008825	ENSMUSG00000026409	Pfkfb2	6-phosphofructo-2-kinase/fructose-2,6-biphosphatase 2	protein-coding
1903	chr1	132600202	132600400	intron (NR_027859, intron 8 of 15)	MTEa|LTR|MaLR	10852	NM_001162416	18640	NM_008825	ENSMUSG00000026409	Pfkfb2	6-phosphofructo-2-kinase/fructose-2,6-biphosphatase 2	protein-coding
1904	chr1	132600602	132600800	intron (NR_027859, intron 8 of 15)	intron (NR_027859, intron 8 of 15)	10452	NM_001162416	18640	NM_008825	ENSMUSG00000026409	Pfkfb2	6-phosphofructo-2-kinase/fructose-2,6-biphosphatase 2	protein-coding
1905	chr1	132616802	132617000	3' UTR (NM_178691, exon 2 of 2)	3' UTR (NM_178691, exon 2 of 2)	2997	NM_178691	226418	NM_178691		Yod1	YOD1 OTU deubiquitinating enzyme 1 homologue (S. cerevisiae)	protein-coding
1906	chr1	132620602	132620800	intron (NM_001162415, intron 1 of 15)	intron (NM_001162415, intron 1 of 15)	5129	NM_001162415	18640	NM_008825	ENSMUSG00000026409	Pfkfb2	6-phosphofructo-2-kinase/fructose-2,6-biphosphatase 2	protein-coding
1907	chr1	132630802	132631000	intron (NM_177604, intron 1 of 3)	intron (NM_177604, intron 1 of 3)	2348	NM_177604	212439	NM_177604	ENSMUSG00000042510	AA986860	expressed sequence AA986860	protein-coding
1908	chr1	132636402	132636600	intron (NM_177604, intron 2 of 3)	intron (NM_177604, intron 2 of 3)	7948	NM_177604	212439	NM_177604	ENSMUSG00000042510	AA986860	expressed sequence AA986860	protein-coding
1909	chr1	132663602	132663800	Intergenic	Intergenic	-33778	NM_001170632	64435	NM_144960	ENSMUSG00000026415	Fcamr	Fc receptor, IgA, IgM, high affinity	protein-coding
1910	chr1	132720402	132720600	Intergenic	MLT1C|LTR|MaLR	-2760	NM_011082	18703	NM_011082	ENSMUSG00000026417	Pigr	polymeric immunoglobulin receptor	protein-coding
1911	chr1	132720602	132720800	Intergenic	MLT1C|LTR|MaLR	-2560	NM_011082	18703	NM_011082	ENSMUSG00000026417	Pigr	polymeric immunoglobulin receptor	protein-coding
1912	chr1	132723002	132723200	promoter-TSS (NM_011082)	promoter-TSS (NM_011082)	-160	NM_011082	18703	NM_011082	ENSMUSG00000026417	Pigr	polymeric immunoglobulin receptor	protein-coding
1913	chr1	132723202	132723400	promoter-TSS (NM_011082)	promoter-TSS (NM_011082)	40	NM_011082	18703	NM_011082	ENSMUSG00000026417	Pigr	polymeric immunoglobulin receptor	protein-coding
1914	chr1	132723402	132723600	intron (NM_011082, intron 1 of 10)	intron (NM_011082, intron 1 of 10)	240	NM_011082	18703	NM_011082	ENSMUSG00000026417	Pigr	polymeric immunoglobulin receptor	protein-coding
1915	chr1	132723802	132724000	intron (NM_011082, intron 1 of 10)	intron (NM_011082, intron 1 of 10)	640	NM_011082	18703	NM_011082	ENSMUSG00000026417	Pigr	polymeric immunoglobulin receptor	protein-coding
1916	chr1	132724002	132724200	intron (NM_011082, intron 1 of 10)	intron (NM_011082, intron 1 of 10)	840	NM_011082	18703	NM_011082	ENSMUSG00000026417	Pigr	polymeric immunoglobulin receptor	protein-coding
1917	chr1	132725202	132725400	intron (NM_011082, intron 1 of 10)	intron (NM_011082, intron 1 of 10)	2040	NM_011082	18703	NM_011082	ENSMUSG00000026417	Pigr	polymeric immunoglobulin receptor	protein-coding
1918	chr1	132727802	132728000	intron (NM_011082, intron 1 of 10)	intron (NM_011082, intron 1 of 10)	4640	NM_011082	18703	NM_011082	ENSMUSG00000026417	Pigr	polymeric immunoglobulin receptor	protein-coding
1919	chr1	132728802	132729000	intron (NM_011082, intron 1 of 10)	intron (NM_011082, intron 1 of 10)	5640	NM_011082	18703	NM_011082	ENSMUSG00000026417	Pigr	polymeric immunoglobulin receptor	protein-coding
1920	chr1	132732202	132732400	intron (NM_011082, intron 2 of 10)	RLTR6-int|LTR|ERV1	9040	NM_011082	18703	NM_011082	ENSMUSG00000026417	Pigr	polymeric immunoglobulin receptor	protein-coding
1921	chr1	132736602	132736800	intron (NM_011082, intron 2 of 10)	intron (NM_011082, intron 2 of 10)	13440	NM_011082	18703	NM_011082	ENSMUSG00000026417	Pigr	polymeric immunoglobulin receptor	protein-coding
1922	chr1	132738402	132738600	intron (NM_011082, intron 3 of 10)	intron (NM_011082, intron 3 of 10)	15240	NM_011082	18703	NM_011082	ENSMUSG00000026417	Pigr	polymeric immunoglobulin receptor	protein-coding
1923	chr1	132741202	132741400	exon (NM_011082, exon 4 of 11)	exon (NM_011082, exon 4 of 11)	18040	NM_011082	18703	NM_011082	ENSMUSG00000026417	Pigr	polymeric immunoglobulin receptor	protein-coding
1924	chr1	132741402	132741600	exon (NM_011082, exon 4 of 11)	exon (NM_011082, exon 4 of 11)	18240	NM_011082	18703	NM_011082	ENSMUSG00000026417	Pigr	polymeric immunoglobulin receptor	protein-coding
1925	chr1	132780002	132780200	intron (NM_053095, intron 4 of 5)	intron (NM_053095, intron 4 of 5)	3887	NM_053095	93672	NM_053095	ENSMUSG00000026420	Il24	interleukin 24	protein-coding
1926	chr1	132944802	132945000	Intergenic	B4|SINE|B4	28479	NM_010548	16153	NM_010548	ENSMUSG00000016529	Il10	interleukin 10	protein-coding
1927	chr1	132969202	132969400	intron (NM_008551, intron 1 of 9)	intron (NM_008551, intron 1 of 9)	25119	NM_008551	17164	NM_008551	ENSMUSG00000016528	Mapkapk2	MAP kinase-activated protein kinase 2	protein-coding
1928	chr1	132973402	132973600	intron (NM_008551, intron 1 of 9)	ORR1D2|LTR|MaLR	20919	NM_008551	17164	NM_008551	ENSMUSG00000016528	Mapkapk2	MAP kinase-activated protein kinase 2	protein-coding
1929	chr1	132986802	132987000	intron (NM_008551, intron 1 of 9)	intron (NM_008551, intron 1 of 9)	7519	NM_008551	17164	NM_008551	ENSMUSG00000016528	Mapkapk2	MAP kinase-activated protein kinase 2	protein-coding
1930	chr1	132987202	132987400	intron (NM_008551, intron 1 of 9)	intron (NM_008551, intron 1 of 9)	7119	NM_008551	17164	NM_008551	ENSMUSG00000016528	Mapkapk2	MAP kinase-activated protein kinase 2	protein-coding
1931	chr1	132987402	132987600	intron (NM_008551, intron 1 of 9)	intron (NM_008551, intron 1 of 9)	6919	NM_008551	17164	NM_008551	ENSMUSG00000016528	Mapkapk2	MAP kinase-activated protein kinase 2	protein-coding
1932	chr1	132988002	132988200	intron (NM_008551, intron 1 of 9)	intron (NM_008551, intron 1 of 9)	6319	NM_008551	17164	NM_008551	ENSMUSG00000016528	Mapkapk2	MAP kinase-activated protein kinase 2	protein-coding
1933	chr1	132989602	132989800	intron (NM_008551, intron 1 of 9)	intron (NM_008551, intron 1 of 9)	4719	NM_008551	17164	NM_008551	ENSMUSG00000016528	Mapkapk2	MAP kinase-activated protein kinase 2	protein-coding
1934	chr1	133017602	133017800	Intergenic	Intergenic	17110	NM_145508	226419	NM_145508		Dyrk3	dual-specificity tyrosine-(Y)-phosphorylation regulated kinase 3	protein-coding
1935	chr1	133022402	133022600	Intergenic	Intergenic	12310	NM_145508	226419	NM_145508		Dyrk3	dual-specificity tyrosine-(Y)-phosphorylation regulated kinase 3	protein-coding
1936	chr1	133055602	133055800	intron (NM_010709, intron 5 of 14)	intron (NM_010709, intron 5 of 14)	5917	NM_001136070	16865	NM_010709	ENSMUSG00000026427	Eif2d	eukaryotic translation initiation factor 2D	protein-coding
1937	chr1	133056602	133056800	intron (NM_010709, intron 5 of 14)	intron (NM_010709, intron 5 of 14)	6917	NM_001136070	16865	NM_010709	ENSMUSG00000026427	Eif2d	eukaryotic translation initiation factor 2D	protein-coding
1938	chr1	133056802	133057000	intron (NM_010709, intron 5 of 14)	intron (NM_010709, intron 5 of 14)	7117	NM_001136070	16865	NM_010709	ENSMUSG00000026427	Eif2d	eukaryotic translation initiation factor 2D	protein-coding
1939	chr1	133061002	133061200	intron (NM_010709, intron 9 of 14)	intron (NM_010709, intron 9 of 14)	11317	NM_001136070	16865	NM_010709	ENSMUSG00000026427	Eif2d	eukaryotic translation initiation factor 2D	protein-coding
1940	chr1	133061202	133061400	exon (NM_001136070, exon 10 of 15)	exon (NM_001136070, exon 10 of 15)	11517	NM_001136070	16865	NM_010709	ENSMUSG00000026427	Eif2d	eukaryotic translation initiation factor 2D	protein-coding
1941	chr1	133081402	133081600	intron (NM_018750, intron 2 of 5)	intron (NM_018750, intron 2 of 5)	15261	NM_001311094	54354	NM_018750	ENSMUSG00000026430	Rassf5	Ras association (RalGDS/AF-6) domain family member 5	protein-coding
1942	chr1	133081602	133081800	intron (NM_018750, intron 2 of 5)	intron (NM_018750, intron 2 of 5)	15061	NM_001311094	54354	NM_018750	ENSMUSG00000026430	Rassf5	Ras association (RalGDS/AF-6) domain family member 5	protein-coding
1943	chr1	133081802	133082000	intron (NM_018750, intron 2 of 5)	intron (NM_018750, intron 2 of 5)	14861	NM_001311094	54354	NM_018750	ENSMUSG00000026430	Rassf5	Ras association (RalGDS/AF-6) domain family member 5	protein-coding
1944	chr1	133082402	133082600	intron (NM_018750, intron 2 of 5)	intron (NM_018750, intron 2 of 5)	14261	NM_001311094	54354	NM_018750	ENSMUSG00000026430	Rassf5	Ras association (RalGDS/AF-6) domain family member 5	protein-coding
1945	chr1	133083402	133083600	intron (NM_018750, intron 2 of 5)	intron (NM_018750, intron 2 of 5)	13261	NM_001311094	54354	NM_018750	ENSMUSG00000026430	Rassf5	Ras association (RalGDS/AF-6) domain family member 5	protein-coding
1946	chr1	133083602	133083800	intron (NM_018750, intron 2 of 5)	MER58B|DNA|MER1_type	13061	NM_001311094	54354	NM_018750	ENSMUSG00000026430	Rassf5	Ras association (RalGDS/AF-6) domain family member 5	protein-coding
1947	chr1	133083802	133084000	intron (NM_018750, intron 2 of 5)	intron (NM_018750, intron 2 of 5)	12861	NM_001311094	54354	NM_018750	ENSMUSG00000026430	Rassf5	Ras association (RalGDS/AF-6) domain family member 5	protein-coding
1948	chr1	133103002	133103200	intron (NM_018750, intron 2 of 5)	intron (NM_018750, intron 2 of 5)	-6339	NM_001311094	54354	NM_018750	ENSMUSG00000026430	Rassf5	Ras association (RalGDS/AF-6) domain family member 5	protein-coding
1949	chr1	133104602	133104800	intron (NM_018750, intron 2 of 5)	intron (NM_018750, intron 2 of 5)	-7939	NM_001311094	54354	NM_018750	ENSMUSG00000026430	Rassf5	Ras association (RalGDS/AF-6) domain family member 5	protein-coding
1950	chr1	133104802	133105000	intron (NM_018750, intron 2 of 5)	B4|SINE|B4	-8139	NM_001311094	54354	NM_018750	ENSMUSG00000026430	Rassf5	Ras association (RalGDS/AF-6) domain family member 5	protein-coding
1951	chr1	133105002	133105200	intron (NM_018750, intron 2 of 5)	(CA)n|Simple_repeat|Simple_repeat	-8339	NM_001311094	54354	NM_018750	ENSMUSG00000026430	Rassf5	Ras association (RalGDS/AF-6) domain family member 5	protein-coding
1952	chr1	133111202	133111400	intron (NM_018750, intron 1 of 5)	intron (NM_018750, intron 1 of 5)	-14539	NM_001311094	54354	NM_018750	ENSMUSG00000026430	Rassf5	Ras association (RalGDS/AF-6) domain family member 5	protein-coding
1953	chr1	133122002	133122200	intron (NM_018750, intron 1 of 5)	MIRb|SINE|MIR	19654	NM_001313731	54354	NM_018750	ENSMUSG00000026430	Rassf5	Ras association (RalGDS/AF-6) domain family member 5	protein-coding
1954	chr1	133135202	133135400	intron (NM_018750, intron 1 of 5)	intron (NM_018750, intron 1 of 5)	6454	NM_001313731	54354	NM_018750	ENSMUSG00000026430	Rassf5	Ras association (RalGDS/AF-6) domain family member 5	protein-coding
1955	chr1	133153402	133153600	exon (NM_019777, exon 21 of 22)	exon (NM_019777, exon 21 of 22)	-11746	NM_018750	54354	NM_018750	ENSMUSG00000026430	Rassf5	Ras association (RalGDS/AF-6) domain family member 5	protein-coding
1956	chr1	133184802	133185000	3' UTR (NM_001081011, exon 23 of 23)	3' UTR (NM_001081011, exon 23 of 23)	-8761	NM_019777	56489	NM_019777	ENSMUSG00000042349	Ikbke	inhibitor of kappaB kinase epsilon	protein-coding
1957	chr1	133288002	133288200	intron (NM_001081011, intron 4 of 22)	L1_Mus4|LINE|L1	-111961	NM_019777	56489	NM_019777	ENSMUSG00000042349	Ikbke	inhibitor of kappaB kinase epsilon	protein-coding
1958	chr1	133320602	133320800	intron (NM_001081011, intron 3 of 22)	L1MC4|LINE|L1	103237	NM_001081011	14270	NM_019520	ENSMUSG00000026425	Srgap2	SLIT-ROBO Rho GTPase activating protein 2	protein-coding
1959	chr1	133333802	133334000	intron (NM_001081011, intron 2 of 22)	B1_Mus2|SINE|Alu	90037	NM_001081011	14270	NM_019520	ENSMUSG00000026425	Srgap2	SLIT-ROBO Rho GTPase activating protein 2	protein-coding
1960	chr1	133362402	133362600	intron (NM_001081011, intron 2 of 22)	MER58A|DNA|MER1_type	61437	NM_001081011	14270	NM_019520	ENSMUSG00000026425	Srgap2	SLIT-ROBO Rho GTPase activating protein 2	protein-coding
1961	chr1	133375202	133375400	intron (NM_001081011, intron 2 of 22)	intron (NM_001081011, intron 2 of 22)	48637	NM_001081011	14270	NM_019520	ENSMUSG00000026425	Srgap2	SLIT-ROBO Rho GTPase activating protein 2	protein-coding
1962	chr1	133385802	133386000	intron (NM_001081011, intron 2 of 22)	intron (NM_001081011, intron 2 of 22)	38037	NM_001081011	14270	NM_019520	ENSMUSG00000026425	Srgap2	SLIT-ROBO Rho GTPase activating protein 2	protein-coding
1963	chr1	133386202	133386400	intron (NM_001081011, intron 2 of 22)	intron (NM_001081011, intron 2 of 22)	37637	NM_001081011	14270	NM_019520	ENSMUSG00000026425	Srgap2	SLIT-ROBO Rho GTPase activating protein 2	protein-coding
1964	chr1	133386402	133386600	intron (NM_001081011, intron 2 of 22)	MIR|SINE|MIR	37437	NM_001081011	14270	NM_019520	ENSMUSG00000026425	Srgap2	SLIT-ROBO Rho GTPase activating protein 2	protein-coding
1965	chr1	133401202	133401400	intron (NM_001081011, intron 2 of 22)	intron (NM_001081011, intron 2 of 22)	22637	NM_001081011	14270	NM_019520	ENSMUSG00000026425	Srgap2	SLIT-ROBO Rho GTPase activating protein 2	protein-coding
1966	chr1	133408602	133408800	intron (NM_001081011, intron 2 of 22)	intron (NM_001081011, intron 2 of 22)	15237	NM_001081011	14270	NM_019520	ENSMUSG00000026425	Srgap2	SLIT-ROBO Rho GTPase activating protein 2	protein-coding
1967	chr1	133520002	133520200	Intergenic	Intergenic	-14790	NM_007799	13034	NM_007799	ENSMUSG00000004552	Ctse	cathepsin E	protein-coding
1968	chr1	133638402	133638600	Intergenic	Intergenic	-2098	NM_177243	320718	NM_177243	ENSMUSG00000042268	Slc26a9	solute carrier family 26, member 9	protein-coding
1969	chr1	133661002	133661200	intron (NM_177243, intron 17 of 20)	intron (NM_177243, intron 17 of 20)	20502	NM_177243	320718	NM_177243	ENSMUSG00000042268	Slc26a9	solute carrier family 26, member 9	protein-coding
1970	chr1	133691802	133692000	Intergenic	Intergenic	-2071	NM_178079	212933	NM_178079	ENSMUSG00000042251	Pm20d1	peptidase M20 domain containing 1	protein-coding
1971	chr1	133709002	133709200	intron (NM_178079, intron 11 of 12)	intron (NM_178079, intron 11 of 12)	15129	NM_178079	212933	NM_178079	ENSMUSG00000042251	Pm20d1	peptidase M20 domain containing 1	protein-coding
1972	chr1	133709202	133709400	intron (NM_178079, intron 11 of 12)	intron (NM_178079, intron 11 of 12)	-15288	NM_173865	98396	NM_173865	ENSMUSG00000013275	Slc41a1	solute carrier family 41, member 1	protein-coding
1973	chr1	133709402	133709600	intron (NM_178079, intron 11 of 12)	intron (NM_178079, intron 11 of 12)	-15088	NM_173865	98396	NM_173865	ENSMUSG00000013275	Slc41a1	solute carrier family 41, member 1	protein-coding
1974	chr1	133709602	133709800	intron (NM_178079, intron 11 of 12)	intron (NM_178079, intron 11 of 12)	-14888	NM_173865	98396	NM_173865	ENSMUSG00000013275	Slc41a1	solute carrier family 41, member 1	protein-coding
1975	chr1	133709802	133710000	intron (NM_178079, intron 11 of 12)	intron (NM_178079, intron 11 of 12)	-14688	NM_173865	98396	NM_173865	ENSMUSG00000013275	Slc41a1	solute carrier family 41, member 1	protein-coding
1976	chr1	133710002	133710200	intron (NM_178079, intron 11 of 12)	intron (NM_178079, intron 11 of 12)	-14488	NM_173865	98396	NM_173865	ENSMUSG00000013275	Slc41a1	solute carrier family 41, member 1	protein-coding
1977	chr1	133779402	133779600	Intergenic	B3|SINE|B2	15647	NM_144875	226422	NM_144875	ENSMUSG00000026433	Rab29	RAB29, member RAS oncogene family	protein-coding
1978	chr1	133811402	133811600	intron (NM_001145804, intron 1 of 6)	B2_Mm2|SINE|B2	4466	NM_001145804	98415	NM_175294	ENSMUSG00000026434	Nucks1	nuclear casein kinase and cyclin-dependent kinase substrate 1	protein-coding
1979	chr1	133814602	133814800	intron (NM_001145804, intron 1 of 6)	intron (NM_001145804, intron 1 of 6)	7666	NM_001145804	98415	NM_175294	ENSMUSG00000026434	Nucks1	nuclear casein kinase and cyclin-dependent kinase substrate 1	protein-coding
1980	chr1	133818802	133819000	intron (NM_001145804, intron 3 of 6)	intron (NM_001145804, intron 3 of 6)	11866	NM_001145804	98415	NM_175294	ENSMUSG00000026434	Nucks1	nuclear casein kinase and cyclin-dependent kinase substrate 1	protein-coding
1981	chr1	133819002	133819200	intron (NM_001145804, intron 3 of 6)	B1_Mus2|SINE|Alu	12066	NM_001145804	98415	NM_175294	ENSMUSG00000026434	Nucks1	nuclear casein kinase and cyclin-dependent kinase substrate 1	protein-coding
1982	chr1	133822602	133822800	intron (NM_001145804, intron 4 of 6)	intron (NM_001145804, intron 4 of 6)	15666	NM_001145804	98415	NM_175294	ENSMUSG00000026434	Nucks1	nuclear casein kinase and cyclin-dependent kinase substrate 1	protein-coding
1983	chr1	133834202	133834400	Intergenic	B3|SINE|B2	-25191	NM_001177628	212980	NM_145977	ENSMUSG00000026435	Slc45a3	solute carrier family 45, member 3	protein-coding
1984	chr1	133840202	133840400	Intergenic	Intergenic	-19191	NM_001177628	212980	NM_145977	ENSMUSG00000026435	Slc45a3	solute carrier family 45, member 3	protein-coding
1985	chr1	133840402	133840600	Intergenic	(TG)n|Simple_repeat|Simple_repeat	-18991	NM_001177628	212980	NM_145977	ENSMUSG00000026435	Slc45a3	solute carrier family 45, member 3	protein-coding
1986	chr1	133840602	133840800	Intergenic	Intergenic	-18791	NM_001177628	212980	NM_145977	ENSMUSG00000026435	Slc45a3	solute carrier family 45, member 3	protein-coding
1987	chr1	133860802	133861000	intron (NM_001177628, intron 1 of 4)	intron (NM_001177628, intron 1 of 4)	1409	NM_001177628	212980	NM_145977	ENSMUSG00000026435	Slc45a3	solute carrier family 45, member 3	protein-coding
1988	chr1	133866002	133866200	intron (NM_001177628, intron 1 of 4)	MIR3|SINE|MIR	-1085	NM_145977	212980	NM_145977	ENSMUSG00000026435	Slc45a3	solute carrier family 45, member 3	protein-coding
1989	chr1	133870602	133870800	intron (NM_145977, intron 1 of 4)	intron (NM_145977, intron 1 of 4)	3515	NM_145977	212980	NM_145977	ENSMUSG00000026435	Slc45a3	solute carrier family 45, member 3	protein-coding
1990	chr1	133870802	133871000	intron (NM_145977, intron 1 of 4)	intron (NM_145977, intron 1 of 4)	3715	NM_145977	212980	NM_145977	ENSMUSG00000026435	Slc45a3	solute carrier family 45, member 3	protein-coding
1991	chr1	133873602	133873800	intron (NM_001177628, intron 2 of 4)	intron (NM_001177628, intron 2 of 4)	6515	NM_145977	212980	NM_145977	ENSMUSG00000026435	Slc45a3	solute carrier family 45, member 3	protein-coding
1992	chr1	133876602	133876800	intron (NM_001177628, intron 4 of 4)	intron (NM_001177628, intron 4 of 4)	9515	NM_145977	212980	NM_145977	ENSMUSG00000026435	Slc45a3	solute carrier family 45, member 3	protein-coding
1993	chr1	133877002	133877200	intron (NM_001177628, intron 4 of 4)	intron (NM_001177628, intron 4 of 4)	9915	NM_145977	212980	NM_145977	ENSMUSG00000026435	Slc45a3	solute carrier family 45, member 3	protein-coding
1994	chr1	133886602	133886800	Intergenic	Intergenic	-17481	NM_007923	13714	NM_007923	ENSMUSG00000026436	Elk4	ELK4, member of ETS oncogene family	protein-coding
1995	chr1	133887002	133887200	Intergenic	Intergenic	-17081	NM_007923	13714	NM_007923	ENSMUSG00000026436	Elk4	ELK4, member of ETS oncogene family	protein-coding
1996	chr1	133887202	133887400	Intergenic	Intergenic	-16881	NM_007923	13714	NM_007923	ENSMUSG00000026436	Elk4	ELK4, member of ETS oncogene family	protein-coding
1997	chr1	133889002	133889200	Intergenic	Intergenic	-15081	NM_007923	13714	NM_007923	ENSMUSG00000026436	Elk4	ELK4, member of ETS oncogene family	protein-coding
1998	chr1	133889202	133889400	Intergenic	Intergenic	-14881	NM_007923	13714	NM_007923	ENSMUSG00000026436	Elk4	ELK4, member of ETS oncogene family	protein-coding
1999	chr1	133890202	133890400	Intergenic	Intergenic	-13881	NM_007923	13714	NM_007923	ENSMUSG00000026436	Elk4	ELK4, member of ETS oncogene family	protein-coding
[truncated: 50,026 more rows]
